# Supplementary material for: Vineyard microclimate alterations induced by black inter-row mulch through transcriptome reshaped the flavoromics of cabernet sauvignon grapes
Source: BMC Plant Biol. 2024 Apr 9;24:258. doi: 10.1186/s12870-024-04986-w (PMC11003005; doi:10.1186/s12870-024-04986-w)
Supplement: Supplementary file 2 — Supplementary Material 2 [file 12870_2024_4986_MOESM2_ESM.xlsx]

## Sheet: Sheet1
	Table S1 Genes and their corresponding primer sequences for quantitative real-time PCR
	Gene	Gene ID	Primer sequence (5'-3')	Reference
	VviPAL1	VIT_206s0004g02620	CTCACACCACAACGGCAACG	Sun et al. (2017)
			CGCCACCATTCTCTTCACCTC
	VviADH1	VIT_218s0001g15410	TCCGTTCTCAGAGATCAACAA	Tesniere et al. (2006)
			ACTCTCTCATCTCAAGATATTCTATGG
	VviPP2C	VIT_206s0004g05460	TTAAAGCCCTTCGTGAGCTG	Gao et al. (2018)
			GACACCACGTCCCACAGAC
	VviNCED2	VIT_210s0003g03750	AGTTCCATACGGGTTTCATGGG	Gao et al. (2018)
			CCATTTTCCAAATCCAGGGTGT
	VviCCD4a	VIT_202s0087g00910	TGAAGCTGGACGTGTCCCAAAC	Chen et al. (2017)
			TAGCACCCTGGTCCATACATCCTG
	VviGT14	VIT_218s0001g06060	ACCATGGAGTGGAAGCATAGGG	Bönisch et al. (2014)
			TGGAAACAAGGCAGGAAAGGTG
	VviUbiquitin	VIT_08s0032g00900	GTGGTATTATTGAGCCATCCTT	Bogs et al. (2005)
			AACCTCCAATCCAGTCATCTAC
	Sun R-Z, Cheng G, Li Q, He Y-N, Wang Y, Lan Y-B, Li S-Y, Zhu Y-R, Song W-F, Zhang X, Cui X-D, Chen W, Wang J. Light-induced variation in phenolic compounds in Cabernet Sauvignon grapes (Vitis vinifera L.) involves extensive transcriptome reprogramming of biosynthetic enzymes, transcription factors, and phytohormonal regulators[J]. Front. Plant Sci. 2017, 8(547). Tesniere C, Davies C, Sreekantan L…

## Sheet: Sheet2
	Table S2 RNA-seq data quality assessment and statistics of alignment with reference genome
	Vintage	Stage	Treatment	Replicate	Raw reads (M)	Clean reads (M)	Clean data size (GB)	Q20 (%)	Q30 (%)	Clean reads ratio (%)	Mapping ratio onto reference genome (%)	Mapping ratio onto reference gene (%)
	2016	E-L 33	C	1	60.44	55.95	8.39	98.73	95.58	92.58	78.31	73.16
				2	58.81	54.56	8.18	98.75	95.64	92.77	78.88	73.51
				3	60.44	54.77	8.22	98.55	95.08	90.63	81.92	74.91
			M	1	58.81	54.78	8.22	98.69	95.53	93.16	81.25	75.53
				2	60.44	55.6	8.34	98.77	95.69	91.99	78.68	73.43
				3	60.44	55.13	8.27	98.61	95.24	91.22	84.15	77.77
		E-L 35.5	C	1	60.44	55.47	8.32	98.59	95.26	91.78	74.76	70.52
				2	60.44	55.25	8.29	98.55	95.18	91.42	73.51	69.43
				3	60.44	55.06	8.26	98.55	95.17	91.1	75.43	70.91
			M	1	60.44	55.27	8.29	98.56	95.18	91.45	75.56	71.43
				2	60.44	54.98	8.25	98.53	95.05	90.96	83.11	78.23
				3	60.44	55.54	8.33	98.53	95.14	91.9	78.2	73.81
		E-L 38	C	1	60.44	54.78	8.22	98.62	95.34	90.64	73.45	68.81
				2	60.44	55.17	8.28	98.61	95.33	91.29	73.74	68.61
				3	60.44	55.44	8.32	98.57	95.2	91.73	72.75	67.73
			M	1	60.44	54.89	8.23	98.68	95.5	90.82	72.93	67.85
				2	60.44	55.5	8.32	98.59	95.27	91.83	73.56	67.92
				3	60.44	54.69	8.2	98.41	94.75	90.49	77.41	71.7
	2017	E-L 33	C	1	58.81	55.16	8.27	98.6	95.22	93.8	86.56	80.71
				2	58.81	54.54	8.18	98.74	95.63	92.75	77.67	72.07
				3	58.81	54.57	8.19	98.58	95.16	92.8	79.35	73.9
			M	1	60.44	55.98	8.4	98.72	95.59	92.63	78.66	73.13
				2	60.44	55.66	8.35	98.78	95.74	92.1	77.39	71.44
				3	60.44	55.75	8.36	98.64	95.36	92.24	77.97	72.16
		E-L 35.5	C	1	60.44	54.76	8.21	98.5	94.98	90.59	83.3	78.3
				2	60.44	55.23	8.28	98.54	95.15	91.38	75.79	70.8
				3	60.44	55.35	8.3	98.61	95.34	91.58	75.68	70.56
			M	1	60.44	55.29	8.29	98.6	95.29	91.47	74.16	69.31
				2	60.44	55.38	8.31	98.6	95.31	91.63	75.01	70.18
				3	60.44	55.38	8.31	98.5	95.04	91.62	75.09	70.36
		E-L 38	C	1	60.44	54.9	8.24	98.49	94.97	90.84	79.9	73.35
				2	60.44	55.25	8.29	98.6	95.3	91.42	73.29	68
				3	60.44	55.92	8.39	98.59	95.27	92.52	73.68	67.95
			M	1	60.44	55.17	8.28	98.63	95.36	91.29	72.52	67.01
				2	60.44	55.28	8.29	98.54	95.15	91.46	74.33	68.55
				3	60.44	55.22	8.28	98.56	95.2	91.36	75.53	69.54

## Sheet: Sheet3
	Table S3 KEGG enrichment analysis of gene modules identified by WGCNA
	Module	Module size	Top 5 overrepresented KEGG terms
	turquoise	7532	Photosynthesis proteins
			Ribosome
			Photosynthesis - antenna proteins
			Porphyrin and chlorophyll metabolism
			Transcription factors
	blue	3768	Spliceosome
			Messenger RNA biogenesis
			Transcription
			RNA transport
			mRNA surveillance pathway
	brown	1218	Plant hormone signal transduction
	green	373	Protein families: signaling and cellular processes
	red	202	Protein processing in endoplasmic reticulum
			Chaperones and folding catalysts
			Folding, sorting and degradation
	magenta	33	Phenylpropanoid biosynthesis
			Environmental adaptation
	black	66	Glycolysis / Gluconeogenesis

## Sheet: Sheet4
	Table S4 The annotated metabolites detected by UPLC-Q-TOF-MS in positive mode.
	Ion	Description	KEGG ID	Formula	Adducts	Mass.Error..ppm.	Isotope.Similarity	m.z	Neutral.mass..Da.	Retention.time..min.	Pathway
	0.03_102.0311m/z	Pyridine; Azabenzene;	C00747	C5H5N	M+Na	-4.40774	91.1966	102.031	NA	0.0268833	NULL
	0.03_128.9485m/z	Calcium oxalate;	C17478	C2CaO4	M+H	-7.64619	93.0756	128.949	NA	0.0268833	NULL
	0.45_104.0065m/z	Chlorodifluoromethane;	C19361	CHClF2	M+NH4	-9.42623	73.9632	104.006	NA	0.447617	NULL
	0.46_207.9823m/z	Thiobenzamide S,S-dioxide;	C16285	C7H7NO2S	M+K	-3.78995	76.8102	207.982	NA	0.4619	map00627 Aminobenzoate degradation; map01120 Microbial metabolism in diverse environments
	0.48_124.0213m/z	Thien-2-ylacetonitrile;	C03311	C6H5NS	M+H	-2.27214	88.6464	124.021	NA	0.4762	NULL
	0.48_260.0091m/z	Zinc lactate;	C17389	C6H10O6Zn	M+NH4	-6.79656	39.6284	260.009	NA	0.4762	NULL
	0.49_123.0380m/z	Sarin;	C11764	C4H10FO2P	M+H-H2O	7.43332	75.6074	123.038	NA	0.490483	NULL
	0.49_126.0215m/z	Taurine; 2-Aminoethanesulfonic acid; Aminoethylsulfonic acid;	C00245	C2H7NO3S	M+H	-3.9083	76.4533	126.021	NA	0.490483	map00120 Primary bile acid biosynthesis; map00430 Taurine and hypotaurine metabolism; map00920 Sulfur metabolism; map01100 Metabolic pathways; map02010 ABC transporters; map04080 Neuroactive ligand-receptor interaction
	0.49_227.9423m/z	Chlorthiamid; 2,6-Dichlorothiobenzamide;	C11041	C7H5Cl2NS	M+Na	5.35253	44.9477	227.942	NA	0.490483	NULL
	0.49_246.0004n	Isocil;	C19108	C8H11BrN2O2	M+H-H2O, M+H	0.0789517	45.9005	247.009	246	0.490483	NULL
	0.49_265.0149m/z	N-(3,4-Dichlorophenyl)-malonamate;	C04205	C9H7Cl2NO3	M+NH4	3.18396	67.8436	265.015	NA	0.490483	NULL
	0.49_285.9482n	Disul;	C19071	C8H8Cl2O5S	M+H-H2O, M+H	4.48891	67.42	268.945	285.948	0.490483	NULL
	0.49_309.9721m/z	Mecarphon;	C19005	C7H14NO4PS2	M+K	-4.45538	65.9761	309.972	NA	0.490483	NULL
	0.49_461.8420n	Tribromobisphenol A; 3,3',5-Tribromobisphenol A;	C13621	C15H13Br3O2	M+H, M+NH4	-9.95167	20.3857	462.849	461.842	0.490483	map00363 Bisphenol degradation; map01120 Microbial metabolism in diverse environments
	0.49_470.3713n	Eburicoic acid;	C14495	C31H50O3	M+H, M+Na	-9.97776	85.008	471.379	470.371	0.490483	NULL
	0.49_508.3630m/z	Homaline;	C10599	C30H42N4O2	M+NH4	-3.18812	55.8715	508.363	NA	0.490483	NULL
	0.49_585.3509n	Janthitrem B;	C20600	C37H47NO5	M+H, M+Na	9.41258	50.095	586.358	585.351	0.490483	NULL
	0.49_629.3503m/z	BQ 485; Perhydroazepino-N-carbonyl-L-Leu-D-Trp-D-Trp;	C11362	C35H44N6O5	M+H	9.1301	66.0023	629.35	NA	0.490483	NULL
	0.49_723.3044n	Trypanothione; N1,N8-Bis(gamma-L-glutamyl-L-cysteinyl-glycyl)spermidine; N1,N8-Bis(glutathionyl)spermidine; Reduced trypanothione;	C02090	C27H49N9O10S2	M+H, M+Na	-0.0338029	76.4075	724.312	723.304	0.490483	map00480 Glutathione metabolism; map01100 Metabolic pathways
	0.49_802.7978m/z	1D-myo-Inositol 1,5-bis(diphosphate) 2,3,4,6-tetrakisphosphate;	C20690	C6H20O30P8	M+H-H2O	8.62605	16.4398	802.798	NA	0.490483	map04070 Phosphatidylinositol signaling system
	0.50_128.9691n	Metam-sodium; Carbam;	C18424	C2H4NNaS2	M+H, M+Na	6.52012	88.4203	129.976	128.969	0.504767	NULL
	0.50_132.9002m/z	Dichloroacetylene;	C11089	C2Cl2	M+K	-7.54178	56.6951	132.9	NA	0.504767	NULL
	0.50_186.9829m/z	4-Methylthio-2-oxobutanoic acid; 4-Methylthio-2-oxobutanoate; 2-Keto-4-methylthiobutyric acid; 2-Oxo-4-methylthiobutanoate; 2-Oxo-4-methylthiobutanoic acid;	C01180	C5H8O3S	M+K	2.43111	64.1291	186.983	NA	0.504767	map00270 Cysteine and methionine metabolism; map00966 Glucosinolate biosynthesis; map01060 Biosynthesis of plant secondary metabolites; map01100 Metabolic pathways; map01110 Biosynthesis of secondary metabolites; map01210 2-Oxocarboxylic acid metabolism
	0.50_190.9422m/z	3-Sulfinylpyruvate; 3-Sulfinopyruvate;	C05527	C3H4O5S	M+K	7.42142	93.4872	190.942	NA	0.504767	map00270 Cysteine and methionine metabolism; map01100 Metabolic pathways
	0.50_260.9226m/z	Chlorfenac;	C19114	C8H5Cl3O2	M+Na	-8.92878	44.0533	260.923	NA	0.504767	NULL
	0.50_296.9678m/z	Dichlofenthion;	C18398	C10H13Cl2O3PS	M+H-H2O	3.53169	57.8065	296.968	NA	0.504767	NULL
	0.50_306.9556m/z	Trichloroethanol glucuronide; Urochloralic acid; 2,2,2-Trichloroethyl beta-D-glucopyranosiduronic acid;	C14869	C8H11Cl3O7	M+H-H2O	5.74458	39.2733	306.956	NA	0.504767	map00980 Metabolism of xenobiotics by cytochrome P450; map05204 Chemical carcinogenesis
	0.50_356.9211m/z	Costatol;	C17103	C10H14BrCl3O	M+Na	7.46944	15.7045	356.921	NA	0.504767	NULL
	0.52_210.0823m/z	6-(Allylthio)purine;	C15348	C8H8N4S	M+NH4	7.73344	85.7952	210.082	NA	0.51905	NULL
	0.53_156.0394m/z	Azaserine;	C19194	C5H7N3O4	M+H-H2O	-5.69864	95.9817	156.039	NA	0.533333	NULL
	0.53_236.9024m/z	2,4,5-Trichloro-2,5-cyclohexadiene-1-ol; 1-Hydroxyl-2,4,5-trichloro-2,5-cyclohexadiene;	C06598	C6H5Cl3O	M+K	-6.82611	42.4574	236.902	NA	0.533333	map00361 Chlorocyclohexane and chlorobenzene degradation; map01120 Microbial metabolism in diverse environments
	0.53_352.8145m/z	Heptachlor; Heptachlorane;	C14185	C10H5Cl7	M+H-H2O	-9.0186	15.2106	352.814	NA	0.533333	NULL
	0.53_665.7425n	Antimony potassium tartrate;	C11340	C8H10K2O15Sb2	M+Na, M+H-H2O	8.2507	20.1815	688.732	665.743	0.533333	NULL
	0.56_124.9204m/z	Arsenic acid; Orthoarsenic acid;	C01478	AsH3O4	M+H-H2O	-7.44966	98.9226	124.92	NA	0.561917	NULL
	0.56_210.8805m/z	Lenthionine; 1,2,3,5,6-Pentathiepane;	C08382	C2H4S5	M+Na	-1.79654	75.4224	210.881	NA	0.561917	NULL
	0.58_212.8425m/z	Potassium sulfate;	C13192	K2O4S	M+K	1.10123	81.9037	212.842	NA	0.57625	NULL
	0.58_502.9146m/z	Fluazinam;	C18578	C13H4Cl2F6N4O4	M+K	0.102843	51.9735	502.915	NA	0.57625	NULL
	0.59_303.0601m/z	Olsalazine;	C07323	C14H10N2O6	M+H	-3.58178	81.0723	303.06	NA	0.590567	NULL
	0.59_413.9441n	Flusulfamide;	C18521	C13H7Cl2F3N2O4S	M+Na, M+K	-3.43527	68.5443	436.933	413.944	0.590567	NULL
	0.59_424.9936m/z	Quazepam;	C07336	C17H11ClF4N2S	M+K	9.54562	63.8038	424.994	NA	0.590567	NULL
	0.59_484.9307m/z	Perfluorooctylsulfonyl fluoride;	C18143	C8F18O2S	M+H-H2O	1.5736	65.5959	484.931	NA	0.590567	NULL
	0.59_528.9536n	Iodosulfuron-methyl-sodium; Iodosulfuron-methyl sodium salt;	C18431	C14H13IN5NaO6S	M+H, M+K	1.39776	46.6674	567.907	528.954	0.590567	NULL
	0.60_150.1109m/z	1,1-Diethyl-2-hydroxy-2-nitrosohydrazine; D-NONOate;	C13773	C4H10N3O2-	M+NH4	-1.53993	94.2004	150.111	NA	0.604867	NULL
	0.60_207.9829m/z	Thiobenzamide S,S-dioxide;	C16285	C7H7NO2S	M+K	-0.315879	84.4841	207.983	NA	0.604867	map00627 Aminobenzoate degradation; map01120 Microbial metabolism in diverse environments
	0.60_268.0185m/z	Oxidized Photinus luciferin;	C03797	C10H6N2O2S2	M+NH4	-9.74912	79.9191	268.018	NA	0.604867	NULL
	0.60_292.1232n	N-(2-Methoxyphenyl)-N'-(2-naphtyl)urea; INF271;	C11163	C18H16N2O2	M+Na, M+K	7.07365	97.2359	331.09	292.123	0.604867	NULL
	0.60_429.0614m/z	CDP-ethanolamine; Cytidine diphosphate ethanolamine;	C00570	C11H20N4O11P2	M+H-H2O	9.55138	92.8118	429.061	NA	0.604867	map00564 Glycerophospholipid metabolism; map01100 Metabolic pathways
	0.60_430.0850n	Benzofenap;	C18555	C22H20Cl2N2O3	M+H-H2O, M+Na	-0.179716	66.749	413.082	430.085	0.604867	NULL
	0.60_446.7417m/z	Isobenzan; Telodrin;	C18960	C9H4Cl8O	M+K	3.67318	8.30881	446.742	NA	0.604867	NULL
	0.60_473.0997m/z	Quinacetol sulfate; Quinacetol;	C18944	C22H20N2O8S	M+H	-3.50918	81.9217	473.1	NA	0.604867	NULL
	0.60_482.9892m/z	Amisulbrom;	C18581	C13H13BrFN5O4S2	M+NH4	-4.86427	53.9385	482.989	NA	0.604867	NULL
	0.62_259.1032n	Proacacipetalin; 3-Butenenitrile, 2-(beta-D-glucopyranosyloxy)-3-methyl-, (S)-;	C08338	C11H17NO6	M+NH4, M+Na	-9.35745	90.4366	282.084	259.103	0.61915	NULL
	0.62_517.0048m/z	Ponceau 3R;	C19293	C19H16N2Na2O7S2-	M+Na	-7.70786	86.3353	517.005	NA	0.61915	NULL
	0.62_577.0219m/z	Difethialone;	C18695	C31H23BrO2S	M+K	-2.78385	42.9418	577.022	NA	0.61915	NULL
	0.63_100.9864m/z	Oxomalonate; Oxomalonic acid; Ketomalonic acid; Mesoxalic acid;	C00830	C3H2O5	M+H-H2O	-4.90468	95.6682	100.986	NA	0.633433	NULL
	0.63_216.0354m/z	2-Oxopropyl-CoM; 2-(2-Oxopropylthio)ethanesulfonate;	C11497	C5H10O4S2	M+NH4	-2.16057	67.067	216.035	NA	0.633433	NULL
	0.63_261.1422m/z	Methaphenilene;	C11113	C15H20N2S	M+H	0.647109	94.7097	261.142	NA	0.633433	NULL
	0.63_263.0715m/z	2-Amino-1-methyl-6-phenylimidazo[4,5-b]pyridine; PhIP;	C16038	C13H12N4	M+K	9.42931	79.9158	263.071	NA	0.633433	map05200 Pathways in cancer; map05204 Chemical carcinogenesis; map05215 Prostate cancer
	0.63_348.9559m/z	Butonate;	C18967	C8H14Cl3O5P	M+Na	6.89095	38.6146	348.956	NA	0.633433	NULL
	0.63_372.0682n	2-O-Caffeoylglucarate;	C03062	C15H16O11	M+Na, M+K	-2.82716	91.3281	395.057	372.068	0.633433	NULL
	0.63_426.0956m/z	5,12-Dihydroxanthommatin;	C03476	C20H15N3O8	M+H	5.66368	18.9188	426.096	NA	0.633433	NULL
	0.63_623.1742m/z	Chartreusin;	C09181	C32H32O14	M+H-H2O	-2.74634	87.5025	623.174	NA	0.633433	NULL
	0.63_776.2324m/z	Mertansine; DM 1;	C20259	C35H48ClN3O10S	M+K	-7.60176	47.4051	776.232	NA	0.633433	NULL
	0.65_112.0478m/z	N-(Aminomethyl)urea;	C06383	C2H7N3O	M+Na	-3.79203	96.007	112.048	NA	0.647717	NULL
	0.65_212.1364m/z	Carboxyspermidine; 2-Amino-4-[(4-aminobutyl)amino]-butanoic acid;	C18172	C8H19N3O2	M+Na	-2.65457	97.6951	212.136	NA	0.647717	map00330 Arginine and proline metabolism; map01100 Metabolic pathways
	0.65_234.0949m/z	Muramic acid; 3-O-alpha-Carboxyethyl-D-glucosamine; 2-Amino-3-O-[(R)-1-carboxyethyl]-2-deoxy-D-glucopyranose;	C06470	C9H17NO7	M+H-H2O	-9.07976	85.1608	234.095	NA	0.647717	NULL
	0.65_253.1102m/z	Chloroprocaine;	C07877	C13H19ClN2O2	M+H-H2O	-0.203264	77.188	253.11	NA	0.647717	NULL
	0.65_414.0748n	(7R)-7-(5-Carboxy-5-oxopentanoyl)aminocephalosporinate;	C04712	C16H18N2O9S	M+H-H2O, M+H	3.6292	89.6571	397.072	414.075	0.647717	map00311 Penicillin and cephalosporin biosynthesis; map01130 Biosynthesis of antibiotics
	0.65_507.1113m/z	Cassiamin C;	C10308	C30H18O8	M+H	7.60186	86.0932	507.111	NA	0.647717	NULL
	0.65_648.2122n	Cyclomaltodextrin; Cyclodextrin;	C00973	C18H30O15.[C6H10O5]n-3	M+H, M+K, M+NH4	1.4719	NA	687.177	648.212	0.647717	map00500 Starch and sucrose metabolism; map02010 ABC transporters
	0.66_165.0523m/z	4-Oxocyclohexanecarboxylate;	C03767	C7H10O3	M+Na	0.391836	64.6737	165.052	NA	0.662	NULL
	0.66_243.0843m/z	(+)-gamma-Hydroxy-L-homoarginine;	C08286	C7H16N4O3	M+K	-5.15268	66.3998	243.084	NA	0.662	NULL
	0.66_252.0609n	S-(4-Methylthiobutylthiohydroximoyl)-L-cysteine;	C17242	C8H16N2O3S2	M+H-H2O, M+H	2.75419	88.134	253.068	252.061	0.662	map00966 Glucosinolate biosynthesis; map01110 Biosynthesis of secondary metabolites; map01210 2-Oxocarboxylic acid metabolism
	0.66_265.1138n	Thiamine; Thiamin; Vitamin B1; Aneurin; Antiberiberi factor;	C00378	C12H17N4OS+	M+H-H2O, M+H	5.50202	78.637	248.11	265.114	0.662	map00730 Thiamine metabolism; map01100 Metabolic pathways; map02010 ABC transporters; map04122 Sulfur relay system; map04977 Vitamin digestion and absorption
	0.66_470.2602m/z	Sisomicin; Antibiotic 6640; Dehydrogentamicin Cla; Rickamicin;	C00494	C19H37N5O7	M+Na	3.8354	78.3921	470.26	NA	0.662	map01130 Biosynthesis of antibiotics
	0.66_650.1469n	Malonylapiin; Apigenin 7-O-[beta-D-apiosyl-(1->2)-(6-malonyl-beta-D-glucoside)];	C05622	C29H30O17	M+H, M+NH4	-2.10457	92.0733	668.192	650.147	0.662	map00944 Flavone and flavonol biosynthesis
	0.66_671.2002m/z	Cyclomaltodextrin; Cyclodextrin;	C00973	C18H30O15.[C6H10O5]n-3	M+Na	-0.554581	NA	671.2	NA	0.662	map00500 Starch and sucrose metabolism; map02010 ABC transporters
	0.66_849.2322m/z	Pradimicin C; Benanomicin B;	C06786	C39H42N2O18	M+Na	-0.341164	87.725	849.232	NA	0.662	NULL
	0.66_91.0520m/z	Isoprene; 2-Methyl-1,3-butadiene;	C16521	C5H8	M+Na	2.14022	98.7056	91.052	NA	0.662	map00900 Terpenoid backbone biosynthesis; map01062 Biosynthesis of terpenoids and steroids; map01110 Biosynthesis of secondary metabolites
	0.66_992.3050m/z	3-Oxotetradecanoyl-CoA;	C05261	C35H60N7O18P3S	M+H	4.89387	91.9387	992.305	NA	0.662	map00062 Fatty acid elongation; map00071 Fatty acid degradation; map01100 Metabolic pathways; map01212 Fatty acid metabolism
	0.68_144.0629m/z	Tromethamine; 2-Amino-2-(hydroxymethyl)-1,3-propanediol; Trometamol;	C07182	C4H11NO3	M+Na	-1.63101	82.7965	144.063	NA	0.6763	NULL
	0.68_174.0741m/z	N3-Metyladenine;	C05026	C6H9N5	M+Na	-6.12408	99.4571	174.074	NA	0.6763	NULL
	0.68_190.0671m/z	2H-Dibenz[b,f]azepin-2-one;	C16605	C14H9NO	M+H-H2O	9.29703	87.9455	190.067	NA	0.6763	map00982 Drug metabolism - cytochrome P450
	0.68_194.0404n	Bisthiosemi;	C19137	C3H10N6S2	M+H-H2O, M+K	-2.4898	89.8581	233.003	194.04	0.6763	NULL
	0.68_198.0262m/z	Phosphoguanidinoacetate; Guanidinoacetate phosphate;	C03166	C3H8N3O5P	M+H	-6.17598	40.4045	198.026	NA	0.6763	map00330 Arginine and proline metabolism
	0.68_446.1855m/z	4-Chloro-alpha-[4-[2-(diethylamino)ethoxy]phenyl]-alpha-phenylbenzeneethanol;	C15067	C26H30ClNO2	M+Na	-0.502544	69.8553	446.186	NA	0.6763	NULL
	0.68_540.0774m/z	dTDP-4-amino-2,4-dideoxy-beta-L-xylose;	C21354	C15H25N3O13P2	M+Na	3.62769	54.6173	540.077	NA	0.6763	map00523 Polyketide sugar unit biosynthesis; map01130 Biosynthesis of antibiotics
	0.68_655.2111m/z	3-Vinylbacteriochlorophyllide a; 3-Deacetyl-3-vinylbacteriochlorophyllide a;	C18152	C35H36MgN4O5	M+K	-9.2392	79.6996	655.211	NA	0.6763	map00860 Porphyrin and chlorophyll metabolism; map01110 Biosynthesis of secondary metabolites
	0.68_835.2237m/z	ent-Fisetinidol-(4beta->8)-catechin-(6->4beta)-ent-fisetinidol;	C10225	C45H38O16	M+H	0.49904	76.495	835.224	NA	0.6763	NULL
	0.69_125.0682m/z	N-Nitrosodiethylamine; NDEA; Diethylnitrosamine;	C14422	C4H10N2O	M+Na	-3.35101	52.3672	125.068	NA	0.690583	NULL
	0.69_176.0894m/z	N-Guanylhistamine;	C07454	C6H11N5	M+Na	-7.9582	97.8599	176.089	NA	0.690583	map07227 Histamine H2/H3 receptor agonists/antagonists
	0.69_199.0854n	L-Anticapsin; Anticapsin;	C20941	C9H13NO4	M+NH4, M+K	4.60654	88.7423	238.036	199.085	0.690583	map01130 Biosynthesis of antibiotics
	0.69_236.1109m/z	Fenothiocarb;	C11084	C13H19NO2S	M+H-H2O	2.28613	87.5055	236.111	NA	0.690583	NULL
	0.69_250.0644n	gamma-L-Glutamyl-L-cysteine; L-gamma-Glutamylcysteine; 5-L-Glutamyl-L-cysteine; gamma-Glutamylcysteine;	C00669	C8H14N2O5S	M+H-H2O, M+NH4	8.1505	87.2843	268.1	250.064	0.690583	map00480 Glutathione metabolism; map01100 Metabolic pathways
	0.69_255.0495m/z	1-Phenyl-3-(phenylsulfonyl)-2-propen-1-one; 3-(Phenylsulfonyl)acrylophenone;	C15077	C15H12O3S	M+H-H2O	7.5804	89.0775	255.049	NA	0.690583	NULL
	0.69_273.0838n	Brugine;	C10849	C12H19NO2S2	M+H-H2O, M+NH4, M+H	-7.07505	88.5846	291.128	273.084	0.690583	NULL
	0.69_303.9870m/z	CGH 2466;	C14128	C14H9Cl2N3S	M+H-H2O	2.55099	44.8989	303.987	NA	0.690583	NULL
	0.69_305.0246m/z	Sulprofos;	C19016	C12H19O2PS3	M+H-H2O	-1.78207	81.795	305.025	NA	0.690583	NULL
	0.69_310.0621n	Mefluidide;	C18743	C11H13F3N2O3S	M+H-H2O, M+Na	7.17798	87.136	293.059	310.062	0.690583	NULL
	0.69_405.0082m/z	UDP; Uridine 5'-diphosphate;	C00015	C9H14N2O12P2	M+H	-3.08038	97.0427	405.008	NA	0.690583	map00240 Pyrimidine metabolism; map00908 Zeatin biosynthesis; map01100 Metabolic pathways; map04080 Neuroactive ligand-receptor interaction
	0.69_424.0286m/z	5-Methyldeoxycytidine diphosphate;	C04187	C10H17N3O10P2	M+Na	1.02824	50.0529	424.029	NA	0.690583	NULL
	0.69_511.1112m/z	Cefuroxime axetil; Cefuroxime 1-acetoxyethyl ester;	C08107	C20H22N4O10S	M+H	-3.4137	87.2483	511.111	NA	0.690583	NULL
	0.69_537.0764n	CDP-ribitol; CDP-L-ribitol; CDP 5-ester with D-ribitol;	C00789	C14H25N3O15P2	M+H-H2O, M+H	0.637239	79.1164	520.073	537.076	0.690583	map00040 Pentose and glucuronate interconversions; map00515 Mannose type O-glycan biosynthesis; map01100 Metabolic pathways
	0.69_562.2345m/z	Calcimycin; Ionophore A23187;	C11309	C29H37N3O6	M+K	6.00994	69.3441	562.235	NA	0.690583	NULL
	0.69_580.1532m/z	Pelargonidin 3-(6-p-coumaroyl)glucoside;	C16368	C30H27O12+	M+H	-7.49161	70.1292	580.153	NA	0.690583	map00942 Anthocyanin biosynthesis
	0.69_602.3040m/z	Penitrem C;	C20795	C37H44ClNO4	M+H	1.46172	66.1174	602.304	NA	0.690583	NULL
	0.69_612.1529n	Glutathione disulfide; GSSG; Oxiglutatione; Oxidized glutathione;	C00127	C20H32N6O12S2	M+H, M+K, M+H-H2O	1.57934	55.6135	613.16	612.153	0.690583	map00480 Glutathione metabolism; map04918 Thyroid hormone synthesis
	0.69_620.2393m/z	(6R)-10-Formyltetrahydropteroyldiglutamate; 10-Formyl-THF-L-glutamate; (6R)-10-HCO-H4PteGlu2;	C05928	C25H30N8O10	M+NH4	-5.0116	84.3487	620.239	NA	0.690583	NULL
	0.69_645.1638m/z	Delphinidin 3-O-(6-caffeoyl-beta-D-glucoside);	C16367	C30H27O15+	M+NH4	-7.98955	87.1326	645.164	NA	0.690583	map00942 Anthocyanin biosynthesis
	0.69_708.2558m/z	Lacto-N-tetraose; beta-D-Gal-(1->3)-beta-D-GlcNAc-(1->3)-beta-D-Gal-(1->4)-D-Glc;	C06371	C26H45NO21	M+H	0.222418	90.9876	708.256	NA	0.690583	NULL
	0.69_709.1139m/z	5'-Phosphoguanylyl(3'->5')guanosine;	C18076	C20H26N10O15P2	M+H	1.72104	80.9368	709.114	NA	0.690583	map02025 Biofilm formation - Pseudomonas aeruginosa; map05111 Biofilm formation - Vibrio cholerae
	0.69_722.2721m/z	Aclacinomycin S; L-2-Deoxyfucosyl-L-rhodosaminyl-aklavinone;	C18635	C36H45NO13	M+Na	-8.93504	88.2305	722.272	NA	0.690583	map01057 Biosynthesis of type II polyketide products; map01130 Biosynthesis of antibiotics
	0.69_723.1671m/z	Kandelin A-1; Cinchonain-1a-(4beta->8)-catechin;	C10233	C39H32O15	M+H-H2O	-5.05711	85.6436	723.167	NA	0.690583	NULL
	0.69_969.2691m/z	Albireodelphin; Delphinidin 3,3'-diglucoside 5-(6-caffeoyl)glucoside;	C16354	C42H47O25+	M+NH4	-5.61638	55.1876	969.269	NA	0.690583	map00942 Anthocyanin biosynthesis
	0.71_148.0783m/z	5-Methylthiopentanaldoxime;	C17245	C6H13NOS	M+H	-5.37548	87.9944	148.078	NA	0.7113	map00966 Glucosinolate biosynthesis; map01210 2-Oxocarboxylic acid metabolism
	0.71_335.0362m/z	Deacetylepithienamycin F; Deacetyl MM 17880; NA 26975;	C20816	C11H16N2O7S2	M+H-H2O	-1.20267	92.8193	335.036	NA	0.7113	map00332 Carbapenem biosynthesis; map01130 Biosynthesis of antibiotics
	0.71_460.1072n	Anhydrochlortetracycline; Anhydro-7-chlorotetracycline;	C18297	C22H21ClN2O7	M+NH4, M+Na	7.47642	76.6818	483.109	460.107	0.7113	NULL
	0.71_469.1288m/z	Sesartemin;	C10884	C23H26O8	M+K	6.64825	11.4095	469.129	NA	0.7113	NULL
	0.71_517.0073m/z	Ponceau 3R;	C19293	C19H16N2Na2O7S2-	M+Na	-2.68213	77.2102	517.007	NA	0.7113	NULL
	0.73_121.0367m/z	1H-Imidazole-4-methanol; Imidazole-4-methanol;	C05562	C4H6N2O	M+Na	-5.67132	98.4475	121.037	NA	0.725583	NULL
	0.73_159.0630m/z	Tetrahydropteridine; 5,6,7,8-Tetrahydropteridine;	C05650	C6H8N4	M+Na	-8.19694	86.0126	159.063	NA	0.725583	NULL
	0.73_193.0141m/z	Bis(2-chloro-1-methylethyl)ether; DCIP;	C19350	C6H12Cl2O	M+Na	-9.70514	52.0927	193.014	NA	0.725583	NULL
	0.73_244.1150m/z	Dihydrozeatin; 2-Methyl-4-(1H-purin-6-ylamino)butan-1-ol; N6-(4-Hydroxyisopentanyl)adenine;	C02029	C10H15N5O	M+Na	-8.57952	63.0258	244.115	NA	0.725583	map00908 Zeatin biosynthesis; map01110 Biosynthesis of secondary metabolites; map04075 Plant hormone signal transduction
	0.73_275.0499m/z	S-(4-Methylthiobutylthiohydroximoyl)-L-cysteine;	C17242	C8H16N2O3S2	M+Na	1.65816	84.474	275.05	NA	0.725583	map00966 Glucosinolate biosynthesis; map01110 Biosynthesis of secondary metabolites; map01210 2-Oxocarboxylic acid metabolism
	0.73_627.1430m/z	Etoposide; VP-16;	C01576	C29H32O13	M+K	-7.54677	70.0808	627.143	NA	0.725583	map04976 Bile secretion
	0.73_694.1985n	Dexylosylpradimicin C;	C06785	C34H34N2O14	M+H, M+NH4	-3.62072	94.3661	695.206	694.198	0.725583	NULL
	0.74_277.0647m/z	Estazolam;	C06981	C16H11ClN4	M+H-H2O	2.44173	74.6068	277.065	NA	0.739883	NULL
	0.74_278.0141n	Treosulfan;	C19557	C6H14O8S2	M+Na, M+K	3.94526	23.3242	301.003	278.014	0.739883	NULL
	0.74_428.1197n	Eupachloroxin;	C09425	C20H25ClO8	M+Na, M+K	-9.67532	67.2618	466.994	428.12	0.739883	NULL
	0.74_439.0194m/z	Bis(glycerophospho)-glycerol;	C03853	C9H22O13P2	M+K	6.64821	87.7107	439.019	NA	0.739883	NULL
	0.74_515.0974m/z	Triflusulfuron-methyl;	C18901	C17H19F3N6O6S	M+Na	8.71215	68.2868	515.097	NA	0.739883	NULL
	0.74_521.0032m/z	Deltamethrin; Decamethrin;	C10985	C22H19Br2NO3	M+NH4	-7.58378	19.5057	521.003	NA	0.739883	NULL
	0.74_533.1532m/z	Hydramethylnon; Amdro;	C10994	C25H24F6N4	M+K	-0.968049	89.5992	533.153	NA	0.739883	NULL
	0.75_332.9612m/z	Lead nitrate;	C15234	N2O6Pb	M+H	4.85088	23.6411	332.961	NA	0.754167	NULL
	0.75_358.0147m/z	Zoxamide;	C18903	C14H16Cl3NO2	M+Na	2.33907	37.349	358.015	NA	0.754167	NULL
	0.77_155.0256m/z	4-Chloroacetophenone; p-Chloroacetophenone;	C06647	C8H7ClO	M+H	-1.61162	57.908	155.026	NA	0.76845	map00351 DDT degradation; map01120 Microbial metabolism in diverse environments
	0.77_245.9672m/z	4-Methoxy potassium salicylate; 4MSK;	C18346	C8H8KO4	M+K	-9.15726	76.4909	245.967	NA	0.76845	NULL
	0.77_342.9601m/z	Monuron-TCA; Monuron TCA;	C19088	C11H12Cl4N2O3	M+H-H2O	8.86569	29.017	342.96	NA	0.76845	NULL
	0.77_473.0069m/z	Halosulfuron-methyl;	C18442	C13H15ClN6O7S	M+K	5.86774	60.0685	473.007	NA	0.76845	NULL
	0.78_385.0049m/z	Coumaphos;	C11025	C14H16ClO5PS	M+Na	3.43704	79.7876	385.005	NA	0.782733	NULL
	0.80_338.9640m/z	Lythidathion;	C19004	C7H13N2O4PS3	M+Na	-8.77093	93.2566	338.964	NA	0.797017	NULL
	0.80_396.0445n	Cephalothin; Cefalotin;	C07761	C16H16N2O6S2	M+H-H2O, M+H	-1.3075	93.8679	397.053	396.044	0.797017	NULL
	0.80_415.0510m/z	Chlorimuron-ethyl; Chlorimuron ethyl;	C10943	C15H15ClN4O6S	M+H	8.88518	88.4566	415.051	NA	0.797017	NULL
	0.87_183.0229m/z	alpha-EMTBL; alpha-Ethyl-alpha-methyl-thiobutyrolactone;	C13720	C7H12OS	M+K	-7.90702	28.7695	183.023	NA	0.86845	NULL
	0.87_290.0096n	Furocaespitane;	C17113	C12H16BrClO	M+H, M+Na	7.91537	32.6168	291.017	290.01	0.86845	NULL
	0.88_153.9995m/z	Thiocysteine; S-Mercapto-L-cysteine;	C01962	C3H7NO2S2	M+H	2.51736	90.3717	153.999	NA	0.882733	map00270 Cysteine and methionine metabolism
	0.88_202.0021n	Benzoyl phosphate;	C06206	C7H7O5P	M+H-H2O, M+H	-4.9931	87.59	203.002	202.002	0.882733	map00627 Aminobenzoate degradation; map01120 Microbial metabolism in diverse environments
	0.88_260.9662m/z	Magnesium L-ascorbic acid-2-phosphate; VC-PMG; AP;	C18340	C6H7MgO9P	M+H-H2O	6.18605	73.8111	260.966	NA	0.882733	NULL
	0.90_177.0202m/z	Diethyl sulfate; DES;	C14706	C4H10O4S	M+Na	6.55464	95.3951	177.02	NA	0.897033	NULL
	0.91_150.9943m/z	Thiouracil; 4-Hydroxy-2-pyrimidinethiol;	C19304	C4H4N2OS	M+Na	5.17568	54.8643	150.994	NA	0.911317	NULL
	0.91_183.0017m/z	Sodium salicylate;	C07587	C7H5NaO3	M+Na	-7.34636	92.5501	183.002	NA	0.911317	NULL
	0.93_464.0710n	11-O-Demethylpradinone I;	C06775	C24H16O10	M+Na, M+K	-7.1368	90.0214	487.06	464.071	0.9256	NULL
	0.95_365.0024m/z	Gliotoxin;	C10595	C13H14N2O4S2	M+K	-0.74168	76.8516	365.002	NA	0.954167	NULL
	0.98_260.1103m/z	Proacacipetalin; 3-Butenenitrile, 2-(beta-D-glucopyranosyloxy)-3-methyl-, (S)-;	C08338	C11H17NO6	M+H	-9.84215	93.5845	260.11	NA	0.98275	NULL
	1.00_198.0426m/z	Tauropine; N2-(D-1-Carboxyethyl)taurine;	C01616	C5H11NO5S	M+H	-2.62615	55.1135	198.043	NA	0.997033	NULL
	1.01_527.0348m/z	alpha-D-Glucosylpoly(glycerol phosphate);	C04508	C3H9O6P.[C9H17O10P]n	M+K	4.12018	NA	527.035	NA	1.01132	NULL
	1.03_234.9508m/z	Thiotropocin;	C12105	C8H4O3S2	M+Na	6.5626	87.9361	234.951	NA	1.02562	NULL
	1.06_385.0048m/z	Coumaphos;	C11025	C14H16ClO5PS	M+Na	3.15221	81.2828	385.005	NA	1.06062	NULL
	1.09_216.9760m/z	Haloxydine;	C19091	C5HCl2F2NO	M+NH4	9.35147	32.979	216.976	NA	1.0892	NULL
	1.10_200.9699m/z	2-Chloro-1,1,2-trifluoroethyl ethyl ether; Ethoxyflurane;	C14700	C4H6ClF3O	M+K	5.17693	63.4122	200.97	NA	1.10348	NULL
	1.12_144.0991m/z	Melamine; 2,4,6-Triamino-1,3,5-triazine;	C08737	C3H6N6	M+NH4	-0.58408	94.665	144.099	NA	1.11777	map00791 Atrazine degradation; map01120 Microbial metabolism in diverse environments
	1.16_545.0709m/z	Brodifacoum;	C18694	C31H23BrO3	M+Na	-2.57214	61.7846	545.071	NA	1.16063	NULL
	1.23_396.0458n	Cephalothin; Cefalotin;	C07761	C16H16N2O6S2	M+H-H2O, M+H, M+Na	2.07111	95.6095	397.054	396.046	1.23205	NULL
	1.25_244.1151m/z	Dihydrozeatin; 2-Methyl-4-(1H-purin-6-ylamino)butan-1-ol; N6-(4-Hydroxyisopentanyl)adenine;	C02029	C10H15N5O	M+Na	-7.94027	73.0219	244.115	NA	1.24635	map00908 Zeatin biosynthesis; map01110 Biosynthesis of secondary metabolites; map04075 Plant hormone signal transduction
	1.26_396.9685m/z	Phosacetim;	C19140	C14H13Cl2N2O2PS	M+Na	-5.37745	67.0294	396.968	NA	1.26063	NULL
	1.27_305.9689m/z	Nitrofen;	C11065	C12H7Cl2NO3	M+Na	-2.25501	10.0469	305.969	NA	1.27492	NULL
	1.29_395.0652m/z	Hexadimethrine bromide; Polybrene;	C11205	.[C10H24N2]mod.[C3H6Br2]mod.[C13H30Br2N2]n	M+Na	-4.23678	NA	395.065	NA	1.2892	NULL
	1.32_179.9961m/z	5-Methyl-3-isoxazolyl sulfate;	C11105	C4H5NO5S	M+H	-0.0674951	91.5568	179.996	NA	1.31778	NULL
	1.32_189.0016m/z	3-Oxalomalate; 3-Oxalomalic acid;	C01990	C6H6O8	M+H-H2O	-6.52256	94.6689	189.002	NA	1.31778	map00630 Glyoxylate and dicarboxylate metabolism
	1.32_215.9836n	S-Methyl-3-phospho-1-thio-D-glycerate;	C04399	C4H9O6PS	M+H-H2O, M+Na	-9.85569	61.8003	238.965	215.984	1.31778	NULL
	1.32_325.0228n	Famphur; Famophos;	C18658	C10H16NO5PS2	M+H-H2O, M+Na	6.26038	85.1129	308.019	325.023	1.31778	NULL
	1.32_546.4830m/z	Aminobacteriohopanetriol;	C21123	C35H63NO3	M+H	-9.29778	67.3934	546.483	NA	1.31778	NULL
	1.32_547.9856m/z	Dicloxacillin sodium; Dicloxacillin sodium monohydrate;	C13756	C19H18Cl2N3NaO6S	M+K	6.63304	45.3719	547.986	NA	1.31778	NULL
	1.32_683.9269m/z	Guanosine 3'-diphosphate 5'-triphosphate; Guanosine 5'-triphosphate,3'-diphosphate;	C04494	C10H18N5O20P5	M+H	-5.39978	44.9125	683.927	NA	1.31778	map00230 Purine metabolism; map02026 Biofilm formation - Escherichia coli
	1.33_314.0183m/z	Paraoxon; O,O-Diethyl-O-p-nitrophenylphosphoric acid;	C06606	C10H14NO6P	M+K	-2.57586	84.026	314.018	NA	1.33207	map00627 Aminobenzoate degradation; map01120 Microbial metabolism in diverse environments
	1.35_227.9576m/z	Chloramben;	C19056	C7H5Cl2NO2	M+Na	-6.70837	48.2144	227.958	NA	1.34635	NULL
	1.40_131.0242m/z	5-FU; Fluorouracil; 5-Fluorouracil;	C07649	C4H3FN2O2	M+H	-6.98747	92.0974	131.024	NA	1.39565	map00983 Drug metabolism - other enzymes; map04976 Bile secretion
	1.40_227.0065m/z	Pydanon; Hexahydro-4-hydroxy-3,6-dioxopyridazine-4-acetic acid;	C19128	C6H8N2O5	M+K	0.261029	65.6314	227.007	NA	1.39565	NULL
	1.40_308.0337m/z	Evoxanthidine;	C10668	C15H11NO4	M+K	6.42421	75.8584	308.034	NA	1.39565	NULL
	1.44_200.9696m/z	2-Chloro-1,1,2-trifluoroethyl ethyl ether; Ethoxyflurane;	C14700	C4H6ClF3O	M+K	2.96012	40.4798	200.97	NA	1.4385	NULL
	1.48_385.0047m/z	Coumaphos;	C11025	C14H16ClO5PS	M+Na	2.79569	84.1825	385.005	NA	1.48137	NULL
	1.50_415.0514m/z	Chlorimuron-ethyl; Chlorimuron ethyl;	C10943	C15H15ClN4O6S	M+H	9.76725	69.8347	415.051	NA	1.49565	NULL
	1.51_280.9932m/z	3-(Phosphoacetylamido)-L-alanine;	C04111	C5H11N2O7P	M+K	-1.23056	93.7537	280.993	NA	1.50993	NULL
	1.52_211.9624m/z	2,6-Dichlorobenzamide; DCB;	C10934	C7H5Cl2NO	M+Na	-8.44325	50.9509	211.962	NA	1.52422	NULL
	1.60_119.0148m/z	S-Methyl-1-thio-D-glycerate;	C03804	C4H8O3S	M+H-H2O	-9.85125	67.2208	119.015	NA	1.59565	NULL
	1.68_308.9973m/z	Fenuron-TCA; Fenuron TCA;	C19077	C11H13Cl3N2O3	M+H-H2O	4.45686	38.0025	308.997	NA	1.68138	NULL
	1.71_151.0127m/z	1,2-Dinitrobenzene; o-Dinitrobenzene;	C14702	C6H4N2O4	M+H-H2O	-6.68734	68.0465	151.013	NA	1.70995	NULL
	1.71_497.1470m/z	S-Formylmycothiol;	C06718	C18H30N2O13S	M+H-H2O	6.67925	87.6444	497.147	NA	1.70995	NULL
	1.72_290.9812m/z	2-Hydroxy-6-oxo-6-(4'-chlorophenyl)-hexa-2,4-dienoate;	C06587	C12H9ClO4	M+K	-3.62816	61.3467	290.981	NA	1.72423	map00621 Dioxin degradation; map01120 Microbial metabolism in diverse environments; map01220 Degradation of aromatic compounds
	1.72_314.0500n	5'-Phosphoribosyl-N-formylglycinamide; N-Formyl-GAR; N-Formylglycinamide ribonucleotide; N2-Formyl-N1-(5-phospho-D-ribosyl)glycinamide;	C04376	C8H15N2O9P	M+Na, M+K	-4.70105	84.1635	353.017	314.05	1.72423	map00230 Purine metabolism; map01100 Metabolic pathways; map01110 Biosynthesis of secondary metabolites; map01130 Biosynthesis of antibiotics
	1.79_353.0372m/z	Bisphenol A bis(chloroformate); 2,2-Bis[p-(chloroformyloxy)phenyl]propane;	C14346	C17H14Cl2O4	M+H	8.43019	54.9564	353.037	NA	1.78782	NULL
	1.84_91.0520m/z	Isoprene; 2-Methyl-1,3-butadiene;	C16521	C5H8	M+Na	2.19682	99.7743	91.052	NA	1.84497	map00900 Terpenoid backbone biosynthesis; map01062 Biosynthesis of terpenoids and steroids; map01110 Biosynthesis of secondary metabolites
	10.00_736.5923m/z	1-Hexadecylthio-2-hexadecanoylamino-1,2-dideoxy-sn-glycero-3-phosphocholine;	C04873	C40H84N2O5PS+	M+H	1.64929	87.788	736.592	NA	10	NULL
	10.01_378.7883m/z	Naled;	C18749	C4H7Br2Cl2O4P	M+H	-3.983	11.9539	378.788	NA	10.0143	NULL
	10.01_573.2196m/z	BRL 32872;	C13851	C29H35ClN3O7	M+H	-7.02793	65.8484	573.22	NA	10.0143	NULL
	10.01_609.4363m/z	PM-toxin B;	C16785	C33H62O8	M+Na	4.38638	84.244	609.436	NA	10.0143	NULL
	10.01_818.5817n	alpha,alpha'-Trehalose 6-mycolate;	C04218	C44H82O13	M+H-H2O, M+H	7.54501	89.3121	801.578	818.582	10.0143	NULL
	10.07_460.3891n	Protopanaxadiol; Dammar-24-ene-3beta,12beta,20-triol; (20S)-Protopanaxadiol;	C20715	C30H52O3	M+H-H2O, M+Na	-5.47639	87.4926	483.379	460.389	10.0714	NULL
	10.07_621.4246m/z	Lolicine A;	C20584	C38H53NO5	M+NH4	-2.69761	83.3812	621.425	NA	10.0714	NULL
	10.11_444.2503n	Bufotalin; 3beta,14,16beta-Trihydroxy-5beta-bufa-20,22-dienolide 16-acetate;	C16923	C26H36O6	M+H-H2O, M+Na	-1.99455	75.7312	427.247	444.25	10.1143	NULL
	10.13_298.3085m/z	Tridemorph; 2,6-Dimethyl-4-tridecylmorpholine;	C11285	C19H39NO	M+H	-6.52725	80.6648	298.309	NA	10.1286	NULL
	10.20_261.1433m/z	Methaphenilene;	C11113	C15H20N2S	M+H	4.88531	84.0642	261.143	NA	10.2	NULL
	10.20_493.2118m/z	GW 409544; GW 9544;	C15623	C31H30N2O5	M+H-H2O	-0.728865	76.2716	493.212	NA	10.2	NULL
	10.20_691.4205m/z	Quadrigemine A;	C09234	C44H50N8	M+H	-3.74391	90.5917	691.421	NA	10.2	NULL
	10.21_475.2419m/z	O-Demethylpuromycin;	C02864	C21H27N7O5	M+NH4	1.44319	88.6013	475.242	NA	10.2143	NULL
	10.23_593.2762m/z	Pheophorbide a;	C18021	C35H36N4O5	M+H	0.67806	97.0662	593.276	NA	10.2286	map00860 Porphyrin and chlorophyll metabolism; map01110 Biosynthesis of secondary metabolites
	10.27_351.2845m/z	L-2-Hydroxyphytanate;	C02982	C20H40O3	M+Na	-7.65057	94.739	351.284	NA	10.2714	NULL
	10.27_427.2276m/z	Estradiol-17-phenylpropionate; Estra-1,3,5(10)-triene-3,17beta-diol 17-benzenepropionate;	C14645	C27H32O3	M+Na	7.88688	41.16	427.228	NA	10.2714	NULL
	10.29_573.4869m/z	1-O-(1Z-Tetradecenyl)-2-(9Z-octadecenoyl)-sn-glycerol;	C13864	C35H66O4	M+Na	2.86443	86.2038	573.487	NA	10.2922	NULL
	10.31_277.2121m/z	(9Z)-Hexadecenoic acid; Palmitoleic acid; cis-9-Hexadecenoic acid; (9Z)-Hexadec-9-enoate;	C08362	C16H30O2	M+Na	-6.64691	64.6478	277.212	NA	10.3064	map00061 Fatty acid biosynthesis
	10.31_508.1895m/z	Nefazodone;	C07256	C25H32ClN5O2	M+K	3.94387	79.7548	508.189	NA	10.3064	NULL
	10.31_703.4906m/z	Pepstatin;	C00773	C34H63N5O9	M+NH4	-8.49154	83.5602	703.491	NA	10.3064	NULL
	10.32_517.2983m/z	L-Olivosyl-oleandolide;	C11991	C26H44O10	M+H	-4.63698	73.0442	517.298	NA	10.3207	map00522 Biosynthesis of 12-, 14- and 16-membered macrolides; map01130 Biosynthesis of antibiotics
	10.34_557.1516m/z	Mezlin; Mezlocillin;	C07221	C21H25N5O8S2	M+NH4	6.16775	78.3225	557.152	NA	10.335	NULL
	10.34_571.4017m/z	Cholesteryl-beta-D-glucoside;	C03855	C33H56O6	M+Na	8.70486	89.2412	571.402	NA	10.335	NULL
	10.35_642.2117m/z	Cyclothialidine;	C12057	C26H35N5O12S	M+H	6.51824	52.9261	642.212	NA	10.3493	NULL
	10.38_316.2957n	1-O-Hexadecyl-sn-glycerol; 1-O-Hexadecylglycerol; Chimyl alcohol; Glycerol hexadecyl ether;	C13859	C19H40O3	M+H-H2O, M+K	-6.43224	95.8392	299.292	316.296	10.3779	NULL
	10.38_340.2265n	3alpha-Hydroxy-3,5-dihydromonacolin L acid;	C20852	C19H32O5	M+H-H2O, M+H	4.62367	92.7774	323.223	340.227	10.3779	NULL
	10.38_523.2658m/z	Saccharocin; KA-5685; 4''-Deamino-4''-hydroxyapramycin;	C17998	C21H40N4O12	M+H-H2O	8.86962	80.1585	523.266	NA	10.3779	NULL
	10.45_254.2459m/z	Bombykal; (Z,E)-10,12-Hexadecadienal;	C20128	C16H28O	M+NH4	-8.20959	95.044	254.246	NA	10.4493	NULL
	10.48_409.3238m/z	5-Cholestene; Cholest-5-ene;	C05416	C27H46	M+K	1.82658	90.9825	409.324	NA	10.4779	NULL
	10.55_270.2538n	Methyl palmitate;	C16995	C17H34O2	M+H, M+Na	-7.52127	96.2907	271.261	270.254	10.5493	NULL
	10.61_509.3306m/z	N2'-Acetylgentamicin C1a;	C03524	C21H41N5O8	M+NH4	2.51269	90.1828	509.331	NA	10.6065	NULL
	10.62_418.3071n	Diisononyl phthalate;	C15221	C26H42O4	M+H, M+Na	-2.94362	93.2959	441.297	418.307	10.6243	NULL
	10.77_434.2430n	Oleoylglycerone phosphate;	C03630	C21H39O7P	M+Na, M+K, M+H, M+H-H2O	-0.762439	91.0456	457.232	434.243	10.7701	NULL
	10.91_601.5006m/z	3,4,3',4'-Tetrahydrospirilloxanthin;	C15888	C42H64O2	M+H	4.55946	77.0646	601.501	NA	10.9129	map00906 Carotenoid biosynthesis; map01100 Metabolic pathways
	10.93_481.2734m/z	Alangicine;	C09327	C28H36N2O5	M+H	7.79393	94.1414	481.273	NA	10.9272	NULL
	11.02_617.2706m/z	Oscillatoxin A;	C16771	C31H46O10	M+K	-2.85582	92.5751	617.271	NA	11.0194	NULL
	11.02_625.2711m/z	Kanokoside D;	C17431	C27H44O16	M+H	1.34537	80.422	625.271	NA	11.0194	NULL
	11.03_599.4271m/z	Eleutheroside A; Sitogluside; beta-Sitosterol D-glucoside;	C20785	C35H60O6	M+Na	-1.88339	90.5576	599.427	NA	11.0336	NULL
	11.06_319.1082m/z	Fenbuconazole;	C18461	C19H17ClN4	M+H-H2O	-8.0861	69.6237	319.108	NA	11.0622	NULL
	11.13_523.3644m/z	1-Oleoylglycerophosphocholine; 1-Oleoyl-sn-glycero-3-phosphocholine;	C03916	C26H53NO7P+	M+H	2.29623	89.5252	523.364	NA	11.1337	NULL
	11.13_569.3854m/z	Ilexolide A;	C08957	C35H54O7	M+H-H2O	2.96208	94.724	569.385	NA	11.1337	NULL
	11.28_313.0755m/z	Inosine-5'-carboxylate;	C03280	C11H12N4O7	M+H	-7.74191	70.5217	313.075	NA	11.2765	NULL
	11.28_358.9902m/z	1,7-diphospho-1-epi-valienol;	C21206	C7H14O11P2	M+Na	-0.484807	93.5128	358.99	NA	11.2765	map00525 Acarbose and validamycin biosynthesis; map01130 Biosynthesis of antibiotics
	11.28_503.1076m/z	Mersalyl acid;	C11336	C13H17HgNO6	M+NH4	-5.01539	4.68095	503.108	NA	11.2765	NULL
	11.28_550.1823m/z	omega-Carboxy-N-acetyl-LTE4; (7E,9E,11Z,14Z)-(5S,6R)-6-((N-Acetyl)cystein-S-yl)-5-hydroxyeicosa-7,9,11,14-tetraen-1,20-dioate; omega-COOH-LTE4NAc;	C11629	C25H37NO8S	M+K	-9.47059	68.7841	550.182	NA	11.2765	NULL
	11.34_386.2290m/z	Cardiopetalidine;	C08667	C21H33NO4	M+Na	-3.26787	53.5468	386.229	NA	11.3401	NULL
	11.37_631.4884m/z	Uvaricin;	C08572	C39H68O7	M+H-H2O	-7.38327	87.9395	631.488	NA	11.3687	NULL
	11.64_489.3051m/z	Cholesterol sulfate; Cholest-5-en-3beta-ol sulfate;	C18043	C27H46O4S	M+Na	9.06866	88.9168	489.305	NA	11.6401	map00140 Steroid hormone biosynthesis
	11.66_187.0176m/z	CCCP; Carbonyl cyanide m-chlorophenyl hydrazone;	C11164	C9H5ClN4	M+H-H2O	3.19702	66.3495	187.018	NA	11.6608	NULL
	11.73_536.3857n	Hyperforin;	C07608	C35H52O4	M+Na, M+K	-1.57263	91.5314	559.375	536.386	11.7323	NULL
	11.82_315.0189m/z	Calcium salicylate;	C19600	C14H10CaO6-2	M+H	4.2344	88.3247	315.019	NA	11.818	NULL
	11.82_459.2483m/z	Stearoylglycerone phosphate;	C03805	C21H41O7P	M+Na	0.20459	92.5717	459.248	NA	11.818	NULL
	11.93_717.5351n	1-Hexadecanoyl-2-(9Z-octadecenoyl)-sn-glycero-3-phosphoethanolamine;	C13877	C39H76NO8P	M+H, M+Na	5.93518	71.6988	740.525	717.535	11.9323	NULL
	11.99_507.3334m/z	Iriomoteolide 1a; Iriomoteolide-1a;	C20009	C29H46O7	M+H	3.58856	79.2753	507.333	NA	11.9931	NULL
	11.99_789.5997m/z	Plastoquinol-9; Plastoquinol A;	C16695	C53H82O2	M+K	6.69641	75.1366	789.6	NA	11.9895	map00130 Ubiquinone and other terpenoid-quinone biosynthesis
	12.04_603.5334m/z	1-O-Hexadecyl-2-(9Z-octadecenoyl)-sn-glycerol;	C13862	C37H72O4	M+Na	1.92743	88.629	603.533	NA	12.0388	NULL
	12.07_546.4637n	Bacteriohopanetetrol; Tetrahydroxybacteriohopane; Bacteriohopane-32,33,34,35-tetrol;	C21119	C35H62O4	M+H-H2O, M+Na	-1.98739	93.5075	569.454	546.464	12.0673	NULL
	12.10_687.3866m/z	Voacamine; Methyl-12-methoxy-13-(17-methoxy-17-oxovobasan-3alpha-yl)ibogamine-18-carboxylate;	C09252	C43H52N4O5	M+H-H2O	-5.56926	85.676	687.387	NA	12.0959	NULL
	12.12_699.3862m/z	12-O-Palmitoyl-16-hydroxyphorbol 13-acetate; Croton factor F1;	C09153	C38H60O9	M+K	-1.12014	77.3531	699.386	NA	12.1245	NULL
	12.18_291.1902m/z	3beta-Chloro-5-androsten-17beta-ol;	C15396	C19H29ClO	M+H-H2O	9.2259	53.3725	291.19	NA	12.1816	NULL
	12.24_801.6895m/z	1-Dodecanoyl-2-hexadecanoyl-3-octadecanoyl-sn-glycerol;	C13869	C49H94O6	M+Na	-6.0778	78.0561	801.69	NA	12.2388	NULL
	12.28_568.3349n	6,8a-Seco-6,8a-deoxy-5-oxoavermectin ''1a'' aglycone;	C11977	C34H48O7	M+H-H2O, M+K	-8.95105	93.5045	607.392	568.335	12.2817	map00522 Biosynthesis of 12-, 14- and 16-membered macrolides; map01130 Biosynthesis of antibiotics
	12.35_122.0940m/z	Cyclohexylamine; Cyclohexanamine;	C00571	C6H13N	M+Na	-0.428024	69.6156	122.094	NA	12.3452	map00930 Caprolactam degradation; map01120 Microbial metabolism in diverse environments
	12.35_133.0320m/z	THTC; 2-n-Tetrahydrothiophenecarboxylic acid;	C11074	C5H8O2S	M+H	1.65949	84.4574	133.032	NA	12.3452	NULL
	12.35_211.1090n	Trp-P-1; 3-Amino-1,4-dimethyl-5H-pyrido[4,3-b]indole;	C19306	C13H13N3	M+H, M+NH4	-9.13599	96.5288	212.116	211.109	12.3452	NULL
	12.35_214.9856m/z	2-Chloro-1,4-naphthoquinone;	C03753	C10H5ClO2	M+Na	-7.54721	65.8963	214.986	NA	12.3452	NULL
	12.35_665.3416m/z	Methyllycaconitine;	C08699	C37H50N2O10	M+H-H2O	-2.45514	78.5953	665.342	NA	12.3452	NULL
	12.36_684.2043m/z	3''-Adenylylspectinomycin;	C03580	C24H36N7O13P	M+Na	6.30113	62.7965	684.204	NA	12.3595	NULL
	12.42_298.1954m/z	4Z,7Z,10Z-Octadecatrienenitrile;	C13832	C18H29N	M+K	8.72607	57.5737	298.195	NA	12.4167	NULL
	12.52_719.5412m/z	2-Octaprenyl-3-methyl-6-methoxy-1,4-benzoquinone;	C05814	C48H72O3	M+Na	5.43591	72.3078	719.541	NA	12.5167	map00130 Ubiquinone and other terpenoid-quinone biosynthesis; map01110 Biosynthesis of secondary metabolites
	12.55_665.3419m/z	Methyllycaconitine;	C08699	C37H50N2O10	M+H-H2O	-2.01927	76.2328	665.342	NA	12.5452	NULL
	12.68_598.5754m/z	1-O-Hexadecyl-2-(9Z-octadecenoyl)-sn-glycerol;	C13862	C37H72O4	M+NH4	-2.60899	71.3224	598.575	NA	12.6774	NULL
	12.69_801.6946m/z	1-Dodecanoyl-2-hexadecanoyl-3-octadecanoyl-sn-glycerol;	C13869	C49H94O6	M+Na	0.485985	79.122	801.695	NA	12.6945	NULL
	12.77_587.3339m/z	Inuline; Anthranoyllycoctonine;	C08659	C32H46N2O8	M+H	2.09642	86.7008	587.334	NA	12.766	NULL
	12.88_170.0533m/z	L-Albizziine; Albizziin; L-2-Amino-3-ureidopropionic acid;	C08264	C4H9N3O3	M+Na	-2.01625	58.6891	170.053	NA	12.8803	NULL
	12.89_82.0115m/z	Allyl isothiocyanate; Mustard oil;	C19317	C4H5NS	M+H-H2O	5.0952	93.2621	82.0115	NA	12.8946	map04750 Inflammatory mediator regulation of TRP channels
	12.97_674.3782n	Hymenocardine;	C10004	C37H50N6O6	M+H, M+Na	-1.4194	85.5013	675.386	674.378	12.966	NULL
	12.98_385.2135n	Echitamine;	C09152	C22H29N2O4+	M+Na, M+K	2.03396	48.7788	408.203	385.214	12.9803	NULL
	2.08_232.0241m/z	Toxoflavine;	C16789	C7H7N5O2	M+K	4.81715	23.3536	232.024	NA	2.07998	NULL
	2.08_261.0918m/z	Biotin sulfoxide;	C20386	C10H16N2O4S	M+H	5.71064	90.8444	261.092	NA	2.07998	map00780 Biotin metabolism; map01100 Metabolic pathways
	2.14_304.8896m/z	Tetrasul;	C19032	C12H6Cl4S	M+H-H2O	-4.70709	27.3051	304.89	NA	2.13713	NULL
	2.37_326.0539m/z	Flumetsulam;	C18852	C12H9F2N5O2S	M+H	6.39781	89.5837	326.054	NA	2.36572	NULL
	2.37_613.1594m/z	Glutathione disulfide; GSSG; Oxiglutatione; Oxidized glutathione;	C00127	C20H32N6O12S2	M+H	0.253831	82.9122	613.159	NA	2.36572	map00480 Glutathione metabolism; map04918 Thyroid hormone synthesis
	2.43_161.0062m/z	5-Diazouracil; 2,6-Dioxo-5-diazopyrimidine;	C14480	C4H2N4O2	M+Na	-5.74538	74.8687	161.006	NA	2.4293	NULL
	2.43_238.9365m/z	Nitroprusside; Pentacyanidonitrosylferrate(2-);	C07269	C5FeN6O-2	M+Na	-4.82756	2.65454	238.936	NA	2.4293	NULL
	2.44_157.9781n	5-Chloro-2-hydroxy-p-benzoquinone;	C21105	C6H3ClO3	M+H, M+NH4	6.68414	70.9468	158.985	157.978	2.44358	map00361 Chlorocyclohexane and chlorobenzene degradation; map01100 Metabolic pathways; map01120 Microbial metabolism in diverse environments
	2.44_242.0333m/z	N-Sulfo-D-glucosamine;	C01075	C6H13NO8S	M+H-H2O	1.57811	77.3706	242.033	NA	2.44358	NULL
	2.44_243.9874m/z	Fluoromidine;	C18920	C7H3ClF3N3	M+Na	6.4775	72.1763	243.987	NA	2.44358	NULL
	2.44_290.9820m/z	2-Hydroxy-6-oxo-6-(4'-chlorophenyl)-hexa-2,4-dienoate;	C06587	C12H9ClO4	M+K	-0.301786	53.6899	290.982	NA	2.44358	map00621 Dioxin degradation; map01120 Microbial metabolism in diverse environments; map01220 Degradation of aromatic compounds
	2.46_433.0046m/z	Butoconazole;	C08065	C19H17Cl3N2S	M+Na	-5.96244	36.2593	433.005	NA	2.45788	NULL
	2.47_175.0836m/z	4-(Hydroxylamino)-N,N-dimethylaniline; 4-(Dimethylamino)-N-hydroxyaniline;	C19681	C8H12N2O	M+Na	-4.06273	74.6132	175.084	NA	2.47217	NULL
	2.49_532.1869m/z	Terconazole;	C08080	C26H31Cl2N5O3	M+H	-1.51199	51.2594	532.187	NA	2.48645	NULL
	2.76_128.9485m/z	Calcium oxalate;	C17478	C2CaO4	M+H	-7.76906	92.8169	128.949	NA	2.76433	NULL
	3.23_304.8896m/z	Tetrasul;	C19032	C12H6Cl4S	M+H-H2O	-4.71558	32.3019	304.89	NA	3.22793	NULL
	3.34_397.0846m/z	Dimefline hydrochloride;	C12717	C20H21ClNO3	M+K	1.28879	67.2953	397.085	NA	3.34223	NULL
	3.39_294.0912n	Dehydrocycloguanandin;	C10055	C18H14O4	M+H-H2O, M+H	6.83113	96.1896	277.088	294.091	3.3851	NULL
	3.40_198.9821m/z	S-Methyl-3-phospho-1-thio-D-glycerate;	C04399	C4H9O6PS	M+H-H2O	-1.88542	42.2633	198.982	NA	3.39938	NULL
	3.41_401.0179m/z	Flucarbazone-sodium;	C18851	C12H10F3N4NaO6S	M+H-H2O	9.75246	88.4861	401.018	NA	3.41367	NULL
	3.43_648.2105n	Cyclomaltodextrin; Cyclodextrin;	C00973	C18H30O15.[C6H10O5]n-3	M+NH4, M+Na, M+K	-1.29581	NA	666.244	648.21	3.42795	map00500 Starch and sucrose metabolism; map02010 ABC transporters
	3.45_336.0709n	NMNH; Reduced nicotinamide nucleotide;	C21113	C11H17N2O8P	M+H, M+NH4	-4.01466	71.2977	354.062	336.071	3.44868	NULL
	3.51_403.0326m/z	dTDP; Deoxythymidine 5'-diphosphate;	C00363	C10H16N2O11P2	M+H	5.93327	66.3981	403.033	NA	3.50582	map00240 Pyrimidine metabolism; map01100 Metabolic pathways
	3.51_473.1628m/z	BMS-268770;	C14123	C23H30N4O4S2	M+H-H2O	-9.64345	86.3272	473.163	NA	3.50582	NULL
	3.52_297.1428m/z	Methdilazine;	C07175	C18H20N2S	M+H	2.77753	87.1679	297.143	NA	3.5201	NULL
	3.52_306.9719m/z	Azamethiphos;	C18702	C9H10ClN2O5PS	M+H-H2O	4.81789	67.306	306.972	NA	3.5201	NULL
	3.55_332.0046m/z	Dichlofenthion;	C18398	C10H13Cl2O3PS	M+NH4	2.55139	38.0971	332.005	NA	3.54868	NULL
	3.56_500.1979m/z	SSR 125543;	C14129	C27H28ClFN2OS	M+NH4	9.52048	68.393	500.198	NA	3.56297	NULL
	3.56_538.1269m/z	Halofantrine;	C07634	C26H30Cl2F3NO	M+K	-3.77819	71.5869	538.127	NA	3.56297	NULL
	3.58_410.1035m/z	1-(5-Phosphoribosyl)-4-(N-succinocarboxamide)-5-aminoimidazole;	C04811	C12H20N5O9P	M+H	-8.91713	83.9493	410.103	NA	3.57725	NULL
	3.62_91.0520m/z	Isoprene; 2-Methyl-1,3-butadiene;	C16521	C5H8	M+Na	2.58459	96.1321	91.052	NA	3.62012	map00900 Terpenoid backbone biosynthesis; map01062 Biosynthesis of terpenoids and steroids; map01110 Biosynthesis of secondary metabolites
	3.62_94.0390m/z	Cytosine;	C00380	C4H5N3O	M+H-H2O	-8.82801	94.6098	94.039	NA	3.62012	map00240 Pyrimidine metabolism; map01100 Metabolic pathways
	3.66_443.1577m/z	Paeonolide;	C10715	C20H28O12	M+H-H2O	6.31218	82.3247	443.158	NA	3.66297	NULL
	3.66_917.2015m/z	Pseudoecgonyl-CoA;	C12450	C30H49N8O18P3S	M+H-H2O	-5.42602	90.9632	917.201	NA	3.66297	map00960 Tropane, piperidine and pyridine alkaloid biosynthesis
	3.68_286.1263m/z	8-Azaadenosine;	C11265	C9H12N6O4	M+NH4	1.59521	87.8333	286.126	NA	3.67727	NULL
	3.69_150.0696m/z	Carbazole; 9H-Carbazole;	C08060	C12H9N	M+H-H2O	-3.37686	87.9475	150.07	NA	3.69155	map00621 Dioxin degradation; map01100 Metabolic pathways; map01120 Microbial metabolism in diverse environments; map01220 Degradation of aromatic compounds
	3.71_175.0834m/z	4-(Hydroxylamino)-N,N-dimethylaniline; 4-(Dimethylamino)-N-hydroxyaniline;	C19681	C8H12N2O	M+Na	-5.09247	98.4759	175.083	NA	3.70583	NULL
	3.71_408.1804n	Vernoflexuoside;	C09579	C21H28O8	M+H-H2O, M+H	4.73511	87.9402	391.177	408.18	3.70583	NULL
	3.71_430.2269m/z	GF 109203X; Bisindolylmaleimide I;	C11238	C25H24N4O2	M+NH4	7.61161	87.26	430.227	NA	3.70583	NULL
	3.72_290.0970n	Aurin;	C14213	C19H14O3	M+NH4, M+Na	9.31253	93.8059	313.087	290.097	3.72012	NULL
	3.72_432.0585m/z	Clionamide;	C17092	C19H18BrN3O4	M+H	7.34852	59.2346	432.059	NA	3.72012	NULL
	3.72_641.1664m/z	(6R)-10-Formyltetrahydropteroyldiglutamate; 10-Formyl-THF-L-glutamate; (6R)-10-HCO-H4PteGlu2;	C05928	C25H30N8O10	M+K	-8.68947	86.2822	641.166	NA	3.72012	NULL
	3.72_899.2055m/z	Siroheme;	C00748	C42H44FeN4O16	M+H-H2O	-1.49341	18.0247	899.206	NA	3.72012	map00860 Porphyrin and chlorophyll metabolism; map01100 Metabolic pathways; map01110 Biosynthesis of secondary metabolites
	3.75_402.1637m/z	Acetyl-maltose; 6-O-Acetyl-alpha-D-glucopyranosyl-(1->4)-D-glucose;	C02130	C14H24O12	M+NH4	8.05431	68.7155	402.164	NA	3.7487	NULL
	3.76_388.0076n	dUDP; 2'-Deoxyuridine 5'-diphosphate;	C01346	C9H14N2O11P2	M+H-H2O, M+H	0.879531	63.3751	389.079	388.008	3.76298	map00240 Pyrimidine metabolism; map01100 Metabolic pathways
	3.76_738.1661m/z	N(omega)-(ADP-D-ribosyl)-L-arginine; Nomega-(ADP-D-ribosyl)-L-arginine;	C01201	C21H35N9O15P2	M+Na	5.72841	61.2598	738.166	NA	3.76298	NULL
	3.78_358.1224n	Dimefline hydrochloride;	C12717	C20H21ClNO3	M+H-H2O, M+NH4, M+K	3.925	75.5047	376.12	358.122	3.78083	NULL
	3.80_417.0122m/z	Chlorflavonin;	C10027	C18H15ClO7	M+K	-4.25717	76.1244	417.012	NA	3.79798	NULL
	3.80_883.2110m/z	Scabraside;	C17918	C40H44O20	M+K	6.22232	81.6895	883.211	NA	3.79798	NULL
	3.81_332.1063n	Tos-Arg-CH2Cl;	C02087	C13H21ClN4O2S	M+H-H2O, M+H	-3.22494	69.4195	315.103	332.106	3.81228	NULL
	3.81_338.1790m/z	Kyotorphin; L-Tyrosyl-L-arginine;	C02993	C15H23N5O4	M+H	-9.76962	96.548	338.179	NA	3.81228	NULL
	3.81_593.1293m/z	Gallocatechin-(4alpha->8)-epigallocatechin;	C10227	C30H26O14	M+H-H2O	0.49735	86.0259	593.129	NA	3.81228	NULL
	3.86_332.1087n	Tos-Arg-CH2Cl;	C02087	C13H21ClN4O2S	M+Na, M+K	3.89697	56.9926	371.073	332.109	3.85513	NULL
	3.86_917.2076m/z	Pseudoecgonyl-CoA;	C12450	C30H49N8O18P3S	M+H-H2O	1.14649	81.2282	917.208	NA	3.85513	map00960 Tropane, piperidine and pyridine alkaloid biosynthesis
	3.87_195.0084m/z	Toluene-4-sulfonate; Tosylate;	C06677	C7H8O3S	M+Na	-1.28955	97.5308	195.008	NA	3.86942	map00623 Toluene degradation; map01100 Metabolic pathways; map01120 Microbial metabolism in diverse environments; map01220 Degradation of aromatic compounds
	3.87_243.1320m/z	Methaphenilene;	C11113	C15H20N2S	M+H-H2O	2.33516	89.9039	243.132	NA	3.86942	NULL
	3.87_262.0181m/z	Methasulfocarb;	C18746	C9H11NO4S2	M+H	-8.31211	85.5037	262.018	NA	3.86942	NULL
	3.87_462.0968m/z	3-Phosphoglycerol-glutathione;	C03928	C13H24N3O11PS	M+H	5.68325	87.2099	462.097	NA	3.86942	NULL
	3.87_468.2050m/z	4-Benzyloxy-2'-hydroxy-3',4',5',6'-tetramethoxychalcone;	C15080	C26H26O7	M+NH4	7.46061	86.9712	468.205	NA	3.86942	NULL
	3.87_597.1544m/z	7-Epiloganin tetraacetate;	C11662	C25H34O14	M+K	-6.4542	90.4285	597.154	NA	3.86942	NULL
	3.88_340.0745n	Asparenomycin A;	C17400	C14H16N2O6S	M+H-H2O, M+H	4.81035	82.3875	323.071	340.075	3.88372	NULL
	3.88_543.0959m/z	N,N'-Diacetylchitobiose 6'-phosphate;	C21152	C16H29N2O14P	M+K	-5.80331	76.0959	543.096	NA	3.88372	map02060 Phosphotransferase system (PTS)
	3.90_418.1694m/z	Latrunculin B;	C19904	C20H29NO5S	M+Na	8.94381	90.3624	418.169	NA	3.898	NULL
	3.90_874.1982m/z	trans-Oct-2-enoyl-CoA; (2E)-Octenoyl-CoA;	C05276	C29H48N7O17P3S	M+H-H2O	-2.82921	77.0564	874.198	NA	3.898	map00062 Fatty acid elongation; map00071 Fatty acid degradation; map01100 Metabolic pathways; map01212 Fatty acid metabolism
	3.90_942.2131m/z	Cyanidin-3-(p-coumaroyl)-rutinoside-5-glucoside;	C16292	C42H47O22+	M+K	-6.64151	82.9633	942.213	NA	3.898	map00942 Anthocyanin biosynthesis
	3.93_189.0388n	Quisqualic acid;	C08296	C5H7N3O5	M+H-H2O, M+H	1.32617	83.822	190.047	189.039	3.92657	NULL
	3.93_303.0032m/z	Frutinone A;	C09008	C16H8O4	M+K	-8.33833	87.7372	303.003	NA	3.92657	NULL
	3.93_502.1132m/z	Pelargonidin 3-O-(6-O-malonyl-beta-D-glucoside);	C12642	C24H23O13+	M+H-H2O	5.12714	60.1081	502.113	NA	3.92657	map00942 Anthocyanin biosynthesis
	3.94_627.1560m/z	Quercetin 3-O-beta-D-glucosyl-(1->2)-beta-D-glucoside; Baimaside; Quercetin 3-beta-D-sophoroside; Quercetin 3-O-sophoroside; QUOSP;	C12667	C27H30O17	M+H	0.618649	91.3499	627.156	NA	3.94085	map00944 Flavone and flavonol biosynthesis
	3.94_749.1420m/z	Anatibant; LF 16-0687;	C20010	C34H36Cl2N6O5S	M+K	-7.94025	61.7905	749.142	NA	3.94085	NULL
	3.96_162.0293n	Dazomet;	C18457	C5H10N2S2	M+H-H2O, M+H	4.46129	91.1602	163.037	162.029	3.95515	NULL
	3.96_246.9870m/z	Eudistomin N;	C17169	C11H7BrN2	M+H	1.96978	49.4419	246.987	NA	3.95515	NULL
	3.96_347.1293m/z	Desulfoglucotropeolin;	C01069	C14H19NO6S	M+NH4	6.6973	88.6097	347.129	NA	3.95515	map00966 Glucosinolate biosynthesis; map01110 Biosynthesis of secondary metabolites; map01210 2-Oxocarboxylic acid metabolism
	3.96_349.0281m/z	Gliotoxin;	C10595	C13H14N2O4S2	M+Na	-1.96216	83.3118	349.028	NA	3.95515	NULL
	3.96_378.9891m/z	Diclofop methyl;	C11021	C16H14Cl2O4	M+K	-2.95651	60.3993	378.989	NA	3.95515	NULL
	3.96_474.0972m/z	S-(2,4-Dinitrophenyl)glutathione;	C11175	C16H19N5O10S	M+H	9.7997	24.6994	474.097	NA	3.95515	NULL
	3.96_488.0520m/z	Glucolesquerellin; 6-Methylthiohexyl glucosinolate;	C17250	C14H27NO9S3	M+K	8.98857	85.4265	488.052	NA	3.95515	map00966 Glucosinolate biosynthesis; map01110 Biosynthesis of secondary metabolites; map01210 2-Oxocarboxylic acid metabolism
	3.96_499.0470m/z	dTDP-4-oxo-2-deoxy-beta-L-xylose; dTDP-4-keto-2-deoxy-beta-L-xylose; dTDP-4-dehydro-2-deoxy-beta-L-xylose;	C21353	C15H22N2O14P2	M+H-H2O	-8.44012	83.6337	499.047	NA	3.95515	map00523 Polyketide sugar unit biosynthesis; map01130 Biosynthesis of antibiotics
	3.96_526.9950m/z	Flufenoxuron;	C18430	C21H11ClF6N2O3	M+K	-8.96989	56.6074	526.995	NA	3.95515	NULL
	3.96_813.0719m/z	CI Acid red 114;	C19209	C37H28N4Na2O10S3	M+H-H2O	-1.30346	71.2314	813.072	NA	3.95515	NULL
	3.97_245.9675m/z	4-Methoxy potassium salicylate; 4MSK;	C18346	C8H8KO4	M+K	-7.88569	88.7933	245.967	NA	3.96943	NULL
	3.97_326.1787m/z	Cycloxydim;	C10913	C17H27NO3S	M+H	0.851557	89.4524	326.179	NA	3.96943	NULL
	3.98_213.0728m/z	(R)-3-((R)-3-Hydroxybutanoyloxy)butanoate;	C04546	C8H14O5	M+Na	-2.63258	80.7192	213.073	NA	3.98372	map00650 Butanoate metabolism
	3.98_310.0304n	Diflubenzuron; N-(4-Chlorophenylcarbamoyl)-2,6-difluorobenzamide;	C14427	C14H9ClF2N2O2	M+H, M+NH4	-5.38802	68.5869	311.038	310.03	3.98372	NULL
	3.98_316.1135n	Etacelasil; Alsol;	C19131	C11H25ClO6Si	M+NH4, M+K	8.32314	71.2697	334.147	316.114	3.98372	NULL
	3.98_336.1519m/z	Tebupirimfos; Tebupirimphos;	C18692	C13H23N2O3PS	M+NH4	4.27033	74.1237	336.152	NA	3.98372	NULL
	4.00_198.0721m/z	Calystegin B2; Calystegine B2;	C10851	C7H13NO4	M+Na	-8.79339	95.4814	198.072	NA	3.998	NULL
	4.00_782.1920m/z	Delphinidin 5-O-beta-D-glucoside 3-O-beta-D-sambubioside;	C20494	C32H39O21+	M+Na	5.83555	56.5695	782.192	NA	3.998	map00942 Anthocyanin biosynthesis
	4.01_432.0602m/z	Rimsulfuron;	C10952	C14H17N5O7S2	M+H	-9.35141	47.3441	432.06	NA	4.01228	NULL
	4.01_729.1466m/z	Epigallocatechin-(4beta->8)-epicatechin-3-O-gallate ester;	C10223	C37H30O17	M+H-H2O	2.1687	80.182	729.147	NA	4.01228	NULL
	4.04_386.1793m/z	U50488; trans-3,4-Dichloro-N-methyl-N-[2-(1-pyrrolidinyl)cyclohexyl]-benzeneacetamide;	C11796	C19H26Cl2N2O	M+NH4	8.75782	53.6727	386.179	NA	4.04087	NULL
	4.04_430.1588n	Sesartemin;	C10884	C23H26O8	M+NH4, M+K, M+H-H2O	-9.1353	84.1263	469.125	430.159	4.04087	NULL
	4.06_178.1305m/z	3-Dehydrocarnitine; 3-Carboxy-N,N,N-trimethyl-2-oxo-1-propanaminium;	C02636	C7H14NO3+	M+NH4	-4.53903	94.6041	178.13	NA	4.05518	NULL
	4.07_797.1909m/z	XV638; [4R-(4alpha,5alpha,6beta,7beta)]-3,3'-[[Tetrahydro-5,6-dihydroxy-2-oxo-4,7-bis(phenylmethyl)-1H-1,3-diazepine-1,3(2H)-diyl]bis(methylene)]bis[N-2-thiazolylbenzamide];	C06488	C41H38N6O5S2	M+K	-8.98117	64.461	797.191	NA	4.06947	NULL
	4.08_134.0577m/z	N-Vinyl-2-pyrrolidone; 1-Ethenyl-2-pyrrolidinone;	C19548	C6H9NO	M+Na	0.485085	88.9071	134.058	NA	4.08375	NULL
	4.08_187.0606n	Deethylatrazine;	C06559	C6H10ClN5	M+H-H2O, M+NH4, M+H	-9.75711	74.8372	188.068	187.061	4.08375	map00791 Atrazine degradation; map01120 Microbial metabolism in diverse environments
	4.08_306.0287m/z	Sulfisoxazole;	C07318	C11H13N3O3S	M+K	-8.41293	79.9063	306.029	NA	4.08375	NULL
	4.08_609.2272m/z	Baccatin III;	C11900	C31H38O11	M+Na	-5.90113	92.8212	609.227	NA	4.08375	map00904 Diterpenoid biosynthesis; map01100 Metabolic pathways; map01110 Biosynthesis of secondary metabolites
	4.10_356.0747n	5-Amino-6-(5'-phospho-D-ribitylamino)uracil; 5-Amino-2,6-dioxy-4-(5'-phospho-D-ribitylamino)pyrimidine; 5-Amino-6-(5-phospho-D-ribitylamino)uracil;	C04454	C9H17N4O9P	M+Na, M+K	3.94238	91.4346	379.064	356.075	4.09803	map00740 Riboflavin metabolism; map01100 Metabolic pathways; map01110 Biosynthesis of secondary metabolites
	4.10_402.1363m/z	Jadomycin A; Jadomycin B aglycon;	C18680	C24H21NO6	M+H-H2O	6.51388	55.199	402.136	NA	4.09803	map01057 Biosynthesis of type II polyketide products; map01130 Biosynthesis of antibiotics
	4.10_641.1709m/z	(6R)-10-Formyltetrahydropteroyldiglutamate; 10-Formyl-THF-L-glutamate; (6R)-10-HCO-H4PteGlu2;	C05928	C25H30N8O10	M+K	-1.30093	92.4286	641.171	NA	4.09803	NULL
	4.13_213.0729m/z	(R)-3-((R)-3-Hydroxybutanoyloxy)butanoate;	C04546	C8H14O5	M+Na	-2.29488	63.5024	213.073	NA	4.13305	map00650 Butanoate metabolism
	4.15_307.0781m/z	Deoxycoformycin; Pentostatin;	C02267	C11H16N4O4	M+K	-8.23624	82.7314	307.078	NA	4.14733	NULL
	4.15_581.3032m/z	Cucurbitacin B;	C08794	C32H46O8	M+Na	-9.48165	79.1825	581.303	NA	4.14733	NULL
	4.16_292.0462m/z	Neopterin; [S-(R*,S*)]-2-amino-6-(1,2,3-trihydroxypropyl)-1H-pteridin-4-one; [S-(R*,S*)]-2-amino-6-(1,2,3-trihydroxypropyl)-1H-pteridine-4-one; [S-(R*,S*)]-2-Amino-6-(1,2,3-trihydroxypropyl)-1H-pteridin-4-on; 6-(D-erythro-1,2,3-Trihydroxypropyl)pterin; 6-D-erythro-Neopterin; D-erythro-Neopterin; D-Neopterin;	C05926	C9H11N5O4	M+K	7.46453	22.6827	292.046	NA	4.16162	map00790 Folate biosynthesis
	4.16_505.0950m/z	Hypericin;	C07606	C30H16O8	M+H	6.3432	82.2586	505.095	NA	4.16162	NULL
	4.16_537.0332m/z	dTDP-4-oxo-2-deoxy-alpha-D-pentos-2-ene; dTDP-2-deoxy-4-keto-alpha-D-pentos-2-ene;	C21352	C15H20N2O14P2	M+Na	9.71502	92.1419	537.033	NA	4.16162	map00523 Polyketide sugar unit biosynthesis; map01130 Biosynthesis of antibiotics
	4.18_246.0943m/z	Thiamine aldehyde; Thiamin aldehyde;	C05856	C12H15N4OS+	M+H-H2O	3.53167	91.8577	246.094	NA	4.17592	map00730 Thiamine metabolism; map01100 Metabolic pathways
	4.18_388.0700n	Oxyquinoline sulfate;	C18478	C18H16N2O6S	M+Na, M+K	-7.4938	85.9743	427.04	388.07	4.17592	NULL
	4.18_448.1801m/z	Cisapride;	C06910	C23H29ClFN3O4	M+H-H2O	0.632749	63.1694	448.18	NA	4.17592	NULL
	4.19_224.0885m/z	L-Dihydroanticapsin;	C20940	C9H15NO4	M+Na	-3.89882	89.5329	224.089	NA	4.1902	map01130 Biosynthesis of antibiotics
	4.20_165.0520m/z	4-Oxocyclohexanecarboxylate;	C03767	C7H10O3	M+Na	-1.16842	97.3033	165.052	NA	4.20448	NULL
	4.20_222.9880m/z	5-Hydroxyisourate;	C11821	C5H4N4O4	M+K	8.74345	88.7186	222.988	NA	4.20448	map00230 Purine metabolism; map01100 Metabolic pathways; map01120 Microbial metabolism in diverse environments
	4.20_281.1469m/z	Trimeprazine; Methylpromazine; Alimemazine;	C07172	C18H22N2S	M+H-H2O	-0.602978	91.7499	281.147	NA	4.20448	NULL
	4.20_343.9962m/z	Butonate;	C18967	C8H14Cl3O5P	M+NH4	-6.28692	36.524	343.996	NA	4.20448	NULL
	4.20_421.0444m/z	WIN54954; 5-(5-(2,6-Dichloro-4-(4,5-dihydro-2-oxazoly)phenoxy)pentyl)-3-methylisoxazole;	C06493	C18H20Cl2N2O3	M+K	-9.96998	53.1267	421.044	NA	4.20448	NULL
	4.20_455.0994m/z	Tetracenomycin C;	C06801	C23H20O11	M+H-H2O	4.45879	80.8611	455.099	NA	4.20448	map01057 Biosynthesis of type II polyketide products; map01130 Biosynthesis of antibiotics
	4.22_261.1278m/z	Pantetheine; (R)-Pantetheine;	C00831	C11H22N2O4S	M+H-H2O	3.98841	90.3197	261.128	NA	4.21877	map00332 Carbapenem biosynthesis; map00770 Pantothenate and CoA biosynthesis; map01130 Biosynthesis of antibiotics
	4.22_401.9696m/z	Dibromobisphenol A; 3,3'-Dibromobisphenol A;	C13622	C15H14Br2O2	M+NH4	-0.672766	24.5447	401.97	NA	4.21877	map00363 Bisphenol degradation; map01120 Microbial metabolism in diverse environments
	4.23_263.1357m/z	Pirbuterol;	C07807	C12H20N2O3	M+Na	-3.71072	93.7618	263.136	NA	4.23305	NULL
	4.23_441.1357m/z	Ginkgolide C; BN 52022;	C07603	C20H24O11	M+H	-7.84909	88.8081	441.136	NA	4.23305	NULL
	4.23_643.1504m/z	Aldotetraouronic acid;	C20573	C22H36O19	M+K	3.52076	87.9355	643.15	NA	4.23305	map02010 ABC transporters
	4.25_387.0032m/z	Glutathioselenol; GSSeH;	C18871	C10H16N3O6SSe	M+H	8.86428	0.570473	387.003	NA	4.24735	map00450 Selenocompound metabolism
	4.26_249.0045m/z	1,5-Naphthalene diisocyanate;	C19464	C12H6N2O2	M+K	-7.63744	94.4237	249.004	NA	4.26163	NULL
	4.26_307.0106m/z	Phenazine-1,6-dicarboxylic acid; Phenazine-1,6-dicarboxylate;	C12119	C14H8N2O4	M+K	-3.57073	96.5493	307.011	NA	4.26163	NULL
	4.26_353.0161m/z	5'-Phosphoribosyl-N-formylglycinamide; N-Formyl-GAR; N-Formylglycinamide ribonucleotide; N2-Formyl-N1-(5-phospho-D-ribosyl)glycinamide;	C04376	C8H15N2O9P	M+K	4.43389	96.0276	353.016	NA	4.26163	map00230 Purine metabolism; map01100 Metabolic pathways; map01110 Biosynthesis of secondary metabolites; map01130 Biosynthesis of antibiotics
	4.28_179.0677m/z	N-Formyl-L-aspartate;	C01044	C5H7NO5	M+NH4	8.90494	95.6631	179.068	NA	4.27592	map00340 Histidine metabolism
	4.28_223.0576m/z	3-[(1R,2S,5R,6S)-5-Hydroxy-7-oxabicyclo[4.1.0]heptan-2-yl]-2-oxopropanoate; Epoxy-4S-H4HPP;	C21087	C9H12O5	M+Na	-0.390847	96.3921	223.058	NA	4.27592	map01130 Biosynthesis of antibiotics
	4.28_259.9983m/z	Chloridazon;	C18570	C10H8ClN3O	M+K	-1.90562	73.6866	259.998	NA	4.27592	NULL
	4.28_273.1060m/z	N-Succinyl-LL-2,6-diaminoheptanedioate; N-Succinyl-LL-2,6-diaminopimelate; N-Succinyl-L-2,6-diaminoheptanedioate; N-Succinyl-L-2,6-diaminopimelate;	C04421	C11H18N2O7	M+H-H2O	-7.44138	71.4499	273.106	NA	4.27592	map00300 Lysine biosynthesis; map01100 Metabolic pathways; map01120 Microbial metabolism in diverse environments; map01230 Biosynthesis of amino acids
	4.28_288.9776m/z	Heptenophos;	C18660	C9H12ClO4P	M+K	-7.05059	76.5977	288.978	NA	4.27592	NULL
	4.28_367.0255m/z	L787257;	C11719	C17H13ClN2O2S	M+Na	-6.91567	68.9681	367.025	NA	4.27592	NULL
	4.28_592.2737n	Pheophorbide a;	C18021	C35H36N4O5	M+Na, M+K, M+NH4	8.58708	85.6716	615.263	592.274	4.27592	map00860 Porphyrin and chlorophyll metabolism; map01110 Biosynthesis of secondary metabolites
	4.28_593.1289m/z	Gallocatechin-(4alpha->8)-epigallocatechin;	C10227	C30H26O14	M+H-H2O	-0.0495476	85.4076	593.129	NA	4.27592	NULL
	4.28_91.0521m/z	Isoprene; 2-Methyl-1,3-butadiene;	C16521	C5H8	M+Na	3.89003	99.6709	91.0521	NA	4.27592	map00900 Terpenoid backbone biosynthesis; map01062 Biosynthesis of terpenoids and steroids; map01110 Biosynthesis of secondary metabolites
	4.29_306.9882m/z	6-Deoxy-6-sulfo-D-fructose 1-phosphate;	C20831	C6H13O11PS	M+H-H2O	-0.538589	90.0425	306.988	NA	4.2902	NULL
	4.29_316.0321m/z	Efavirenz;	C08088	C14H9ClF3NO2	M+H	-8.24661	62.3386	316.032	NA	4.2902	NULL
	4.30_134.0575m/z	N-Vinyl-2-pyrrolidone; 1-Ethenyl-2-pyrrolidinone;	C19548	C6H9NO	M+Na	-1.38235	93.7016	134.057	NA	4.30448	NULL
	4.30_514.2130m/z	Validamycin B;	C21293	C20H35NO14	M+H	-0.0375302	94.0541	514.213	NA	4.30448	map00525 Acarbose and validamycin biosynthesis; map01130 Biosynthesis of antibiotics
	4.30_904.2410m/z	Decanoyl-CoA;	C05274	C31H54N7O17P3S	M+H-H2O	-7.24927	60.6682	904.241	NA	4.30448	map00062 Fatty acid elongation; map00071 Fatty acid degradation; map01100 Metabolic pathways; map01212 Fatty acid metabolism
	4.32_232.1671m/z	Dethiobiotin; Desthiobiotin;	C01909	C10H18N2O3	M+NH4	7.06476	96.1412	232.167	NA	4.31878	map00780 Biotin metabolism; map01100 Metabolic pathways
	4.32_384.0944m/z	1-(5'-Phosphoribosyl)-5-formamido-4-imidazolecarboxamide; 5'-Phosphoribosyl-5-formamido-4-imidazolecarboxamide; 5-Formamido-1-(5-phosphoribosyl)imidazole-4-carboxamide; 5-Formamido-1-(5-phospho-D-ribosyl)imidazole-4-carboxamide;	C04734	C10H15N4O9P	M+NH4	7.98389	69.1915	384.094	NA	4.31878	map00230 Purine metabolism; map01060 Biosynthesis of plant secondary metabolites; map01065 Biosynthesis of alkaloids derived from histidine and purine; map01100 Metabolic pathways; map01110 Biosynthesis of secondary metabolites; map01130 Biosynthesis of antibiotics
	4.32_646.2573m/z	Acarbose;	C06802	C25H43NO18	M+H	3.17596	94.2601	646.257	NA	4.31878	map00525 Acarbose and validamycin biosynthesis; map01130 Biosynthesis of antibiotics
	4.32_741.1768m/z	Kandelin A-1; Cinchonain-1a-(4beta->8)-catechin;	C10233	C39H32O15	M+H	-6.14328	68.7075	741.177	NA	4.31878	NULL
	4.33_160.0483m/z	Isoniazid;	C07054	C6H7N3O	M+Na	1.38216	87.9379	160.048	NA	4.33307	map00983 Drug metabolism - other enzymes
	4.33_196.0646m/z	1-Phenyl-5-mercaptotetrazole; 1-Phenyltetrazole-5-thiol;	C15415	C7H6N4S	M+NH4	-3.01085	22.8069	196.065	NA	4.33307	NULL
	4.33_778.3015m/z	Rifamycin B;	C01848	C39H49NO14	M+Na	-4.05881	86.7038	778.301	NA	4.33307	map01051 Biosynthesis of ansamycins; map01052 Type I polyketide structures; map01130 Biosynthesis of antibiotics
	4.33_897.2064m/z	3-Oxohexanoyl-CoA; 3-Ketohexanoyl-CoA;	C05269	C27H44N7O18P3S	M+NH4	5.66199	80.838	897.206	NA	4.33307	map00062 Fatty acid elongation; map00071 Fatty acid degradation; map01100 Metabolic pathways; map01212 Fatty acid metabolism
	4.39_388.1585m/z	Trimethaphan;	C07174	C22H25N2OS+	M+Na	1.33057	52.1862	388.158	NA	4.39022	NULL
	4.39_438.0498m/z	Cefotaxime;	C06885	C16H17N5O7S2	M+H-H2O	-8.5159	44.5884	438.05	NA	4.39022	NULL
	4.39_975.2112m/z	Benzylsuccinyl-CoA; (R)-2-Benzylsuccinyl-CoA;	C09817	C32H46N7O19P3S	M+NH4	-0.884131	81.1565	975.211	NA	4.39022	map00623 Toluene degradation; map01100 Metabolic pathways; map01120 Microbial metabolism in diverse environments; map01220 Degradation of aromatic compounds
	4.40_354.0628m/z	Flusilazole;	C18733	C16H15F2N3Si	M+K	-2.03725	22.8637	354.063	NA	4.4045	NULL
	4.42_218.1277n	D-Lysopine; N2-(D-1-Carboxyethyl)-L-lysine; Lysopine;	C04020	C9H18N2O4	M+H-H2O, M+H	4.65155	92.7662	201.124	218.128	4.41878	map00310 Lysine degradation
	4.42_444.1987n	Mitoxantrone;	C11195	C22H28N4O6	M+Na, M+K, M+NH4, M+H-H2O	-5.01256	93.7366	467.188	444.199	4.41878	NULL
	4.42_490.2640m/z	Epothilone B; Patupilone;	C12154	C27H41NO6S	M+H-H2O	3.65615	85.6368	490.264	NA	4.41878	NULL
	4.42_609.2358m/z	Baccatin III;	C11900	C31H38O11	M+Na	8.85404	90.3872	609.236	NA	4.41878	map00904 Diterpenoid biosynthesis; map01100 Metabolic pathways; map01110 Biosynthesis of secondary metabolites
	4.42_786.1686m/z	FAD; Flavin adenine dinucleotide;	C00016	C27H33N9O15P2	M+H	5.3188	87.582	786.169	NA	4.41878	map00740 Riboflavin metabolism; map01100 Metabolic pathways; map01110 Biosynthesis of secondary metabolites; map04977 Vitamin digestion and absorption
	4.43_419.2484m/z	4,4'-(Diphenylethenylidene)bis[N,N-dimethylbenzenamine];	C15021	C30H30N2	M+H	0.628835	83.5516	419.248	NA	4.43307	NULL
	4.43_883.1808m/z	2-Methylacetoacetyl-CoA; 2-Methyl-3-acetoacetyl-CoA;	C03344	C26H42N7O18P3S	M+NH4	-5.83631	86.7562	883.181	NA	4.43307	map00280 Valine, leucine and isoleucine degradation; map01100 Metabolic pathways; map01110 Biosynthesis of secondary metabolites; map01130 Biosynthesis of antibiotics
	4.43_997.2562m/z	3-Hydroxy-3-(4-methylpent-3-en-1-yl)glutaryl-CoA; 3-Hydroxy-3-isohexeneylglutaryl-CoA;	C04675	C32H52N7O20P3S	M+NH4	2.35376	83.1233	997.256	NA	4.43307	map00281 Geraniol degradation
	4.45_418.2053m/z	Cryogenine; Lythran-12-one, 4'',5''-dimethoxy-2'-hydroxy-, (10-alpha)-; Vertine;	C10585	C26H29NO5	M+H-H2O	9.32351	72.7494	418.205	NA	4.44735	NULL
	4.45_432.1626n	Zizybeoside I;	C17564	C19H28O11	M+NH4, M+Na, M+K	-1.30034	85.1763	455.15	432.163	4.44735	NULL
	4.45_478.2274m/z	20-Hydroxyleukotriene E4; 20-OH-LTE4; 20-OH-Leukotriene E4;	C03577	C23H37NO6S	M+Na	8.75031	90.158	478.227	NA	4.44735	map00590 Arachidonic acid metabolism
	4.45_515.0707m/z	Cefsulodin;	C11253	C22H20N4O8S2	M+H-H2O	3.2827	77.0599	515.071	NA	4.44735	NULL
	4.46_179.0670m/z	N-Formyl-L-aspartate;	C01044	C5H7NO5	M+NH4	4.51723	98.1413	179.067	NA	4.46165	map00340 Histidine metabolism
	4.46_342.0269n	5-Fluorouridine monophosphate;	C16634	C9H12FN2O9P	M+Na, M+K	1.29617	90.7954	380.986	342.027	4.46165	map00983 Drug metabolism - other enzymes
	4.46_372.1637m/z	Fusarenone X; Fusarenon-X;	C19583	C17H22O8	M+NH4	-4.52857	93.857	372.164	NA	4.46165	NULL
	4.46_388.0692n	Oxyquinoline sulfate;	C18478	C18H16N2O6S	M+Na, M+K, M+H-H2O	-9.45112	91.2366	411.058	388.069	4.46165	NULL
	4.46_510.9841m/z	Lufenuron;	C18434	C17H8Cl2F8N2O3	M+H	-3.2102	49.6983	510.984	NA	4.46165	NULL
	4.46_627.1547m/z	Quercetin 3-O-beta-D-glucosyl-(1->2)-beta-D-glucoside; Baimaside; Quercetin 3-beta-D-sophoroside; Quercetin 3-O-sophoroside; QUOSP;	C12667	C27H30O17	M+H	-1.41754	84.6639	627.155	NA	4.46165	map00944 Flavone and flavonol biosynthesis
	4.46_748.1624m/z	4-Deoxy-4-thio-alpha-D-digitoxosyl-calicheamicin T0;	C21339	C30H38N2O11S4	M+NH4	-9.95536	45.8687	748.162	NA	4.46165	map01059 Biosynthesis of enediyne antibiotics; map01130 Biosynthesis of antibiotics
	4.47_397.0828m/z	Dimefline hydrochloride;	C12717	C20H21ClNO3	M+K	-3.89276	86.9255	397.083	NA	4.46522	NULL
	4.47_492.2254m/z	Robustaol A;	C09968	C25H30O9	M+NH4	5.40962	87.4663	492.225	NA	4.46522	NULL
	4.50_399.1619m/z	Calophyllolide;	C09158	C26H24O5	M+H-H2O	6.68142	86.8956	399.162	NA	4.49665	NULL
	4.50_616.2029m/z	Dexamethazone metasulfobenzoate sodium; Dexamethasone metasulfobenzoate sodium;	C12961	C29H32FNaO9S	M+NH4	7.03354	84.1479	616.203	NA	4.49665	NULL
	4.51_227.1728m/z	Ethambutol;	C06984	C10H24N2O2	M+Na	-0.945379	99.1153	227.173	NA	4.51093	NULL
	4.51_657.1667m/z	Teniposide; VM-26;	C11153	C32H32O13S	M+H	4.64499	81.5411	657.167	NA	4.51093	NULL
	4.51_798.1789m/z	Reduced coenzyme F420;	C01080	C29H38N5O18P	M+Na	-6.82572	82.8935	798.179	NA	4.51093	map00680 Methane metabolism; map01100 Metabolic pathways; map01120 Microbial metabolism in diverse environments
	4.53_537.1571m/z	Phthalocyanine; 29H,31H-Phthalocyanine; Pigment blue 16;	C14077	C32H18N8	M+Na	4.67642	89.2661	537.157	NA	4.52523	NULL
	4.54_568.2157m/z	epsilon-Rhodomycin T;	C18640	C30H35NO11	M+H-H2O	-3.41631	87.9941	568.216	NA	4.53952	map01057 Biosynthesis of type II polyketide products; map01130 Biosynthesis of antibiotics
	4.55_435.0922m/z	Chlorphonium chloride; Phosfon D;	C18708	C19H32Cl3P	M+K	-4.18528	40.6111	435.092	NA	4.5538	NULL
	4.57_401.0534m/z	Tefluthrin;	C10992	C17H14ClF7O2	M+H-H2O	-0.919993	62.178	401.053	NA	4.56808	NULL
	4.57_597.1050m/z	Luteoskyrin;	C16763	C30H22O12	M+Na	8.15289	90.9731	597.105	NA	4.56808	NULL
	4.58_440.1649n	Marchantin A;	C10270	C28H24O5	M+H, M+NH4	5.77025	91.3523	441.172	440.165	4.58237	NULL
	4.58_550.2624n	Manumycin A; Manumycin;	C12111	C31H38N2O7	M+NH4, M+Na	-9.92042	87.017	573.25	550.262	4.58237	NULL
	4.60_334.0306n	5-(3,4-Diacetoxybut-1-ynyl)-2,2'-bithiophene;	C04606	C16H14O4S2	M+H, M+Na, M+H-H2O	-8.19173	90.5825	335.038	334.031	4.59667	NULL
	4.60_396.0020n	Sulconazole;	C08076	C18H15Cl3N2S	M+Na, M+K	-0.268529	40.21	418.991	396.002	4.59667	NULL
	4.60_407.0791m/z	Progoitrin; 2(R)-2-Hydroxy-3-butenyl glucosinolate; Glucorapiferin;	C08425	C11H19NO10S2	M+NH4	0.584393	20.8965	407.079	NA	4.59667	NULL
	4.61_433.0428m/z	5'-Butyrylphosphouridine;	C06436	C13H19N2O10P	M+K	4.85917	85.1778	433.043	NA	4.61095	NULL
	4.61_94.0628m/z	3-Buten-1-amine;	C12244	C4H9N	M+Na	1.37799	97.8832	94.0628	NA	4.61095	NULL
	4.63_134.0579m/z	N-Vinyl-2-pyrrolidone; 1-Ethenyl-2-pyrrolidinone;	C19548	C6H9NO	M+Na	2.76158	73.6776	134.058	NA	4.62523	NULL
	4.63_212.1161m/z	Caffeine; 1,3,7-Trimethylxanthine;	C07481	C8H10N4O2	M+NH4	9.79737	99.2215	212.116	NA	4.62523	map00232 Caffeine metabolism; map01060 Biosynthesis of plant secondary metabolites; map01065 Biosynthesis of alkaloids derived from histidine and purine; map01100 Metabolic pathways; map01110 Biosynthesis of secondary metabolites; map01120 Microbial metabolism in diverse environments
	4.64_467.2012m/z	Hydrocortisone sodium succinate;	C08178	C25H33NaO8	M+H-H2O	-5.87727	87.2399	467.201	NA	4.63952	NULL
	4.64_563.0496m/z	Ceftiofur sodium;	C13143	C19H16N5NaO7S3	M+NH4	8.83188	72.6209	563.05	NA	4.63952	NULL
	4.64_565.0694m/z	Telomestatin;	C12040	C26H14N8O7S	M+H-H2O	3.52021	90.7827	565.069	NA	4.63952	NULL
	4.65_258.0495m/z	1D-1-Guanidino-1-deoxy-3-dehydro-scyllo-inositol; Amidino-3-keto-scyllo-inosamine;	C04673	C7H13N3O5	M+K	3.76973	72.1549	258.05	NA	4.6538	map00521 Streptomycin biosynthesis; map01130 Biosynthesis of antibiotics
	4.65_340.1946m/z	E-64; Proteinase inhibitor E 64;	C01341	C15H27N5O5	M+H-H2O	-9.27378	90.724	340.195	NA	4.6538	NULL
	4.65_356.1015n	Bay-K-8644; BayK8644;	C13758	C16H15F3N2O4	M+Na, M+K	8.62051	86.7196	395.064	356.101	4.6538	NULL
	4.65_380.1667n	Scarlet Red; 1-[2-[2-Methyl-4-[2-(2-methylphenyl)diazenyl]phenyl]diazenyl]-2-naphthalenol;	C19520	C24H20N4O	M+NH4, M+Na	7.87774	93.1368	403.155	380.167	4.6538	NULL
	4.67_115.0517m/z	Toluene; Methylbenzene; Toluol;	C01455	C7H8	M+Na	-1.07854	92.548	115.052	NA	4.6681	map00623 Toluene degradation; map01100 Metabolic pathways; map01120 Microbial metabolism in diverse environments; map01220 Degradation of aromatic compounds
	4.67_210.1322m/z	D-Mycinose; 6-Deoxy-2,3-di-O-methyl-D-allo-hexose;	C11913	C8H16O5	M+NH4	-7.49817	85.5321	210.132	NA	4.6681	NULL
	4.67_426.2317m/z	Proansamitocin;	C12177	C25H33NO6	M+H-H2O	9.37359	91.6618	426.232	NA	4.6681	map01051 Biosynthesis of ansamycins; map01130 Biosynthesis of antibiotics
	4.68_539.1383m/z	Aurasperone D;	C08995	C31H24O10	M+H-H2O	8.40907	84.9103	539.138	NA	4.68238	NULL
	4.68_623.0977m/z	UDP-2-acetamido-3-dehydro-2-deoxy-alpha-D-glucopyranose;	C20849	C17H25N3O17P2	M+NH4	-3.40463	82.2757	623.098	NA	4.68238	NULL
	4.70_188.0449n	Pydanon; Hexahydro-4-hydroxy-3,6-dioxopyridazine-4-acetic acid;	C19128	C6H8N2O5	M+H-H2O, M+H	8.54371	79.9567	171.042	188.045	4.69667	NULL
	4.70_857.2094m/z	ent-Fisetinidol-(4beta->8)-catechin-(6->4beta)-ent-fisetinidol;	C10225	C45H38O16	M+Na	5.05653	81.7183	857.209	NA	4.69667	NULL
	4.71_315.1659n	Imipramine hydrochloride;	C07982	C19H24ClN2	M+H, M+K	9.70307	52.4268	354.143	315.166	4.71095	NULL
	4.71_325.0379m/z	Chlorobenzilate; Ethyl-4,4'-dichlorobenzilate; Ethyl 2-hydroxy-2,2-bis(4-chlorophenyl)acetate;	C14574	C16H14Cl2O3	M+H	-4.39063	55.4237	325.038	NA	4.71095	NULL
	4.71_430.1203m/z	Tetramethylrosamine;	C11622	C24H24ClN2O+	M+K	-1.35156	37.6193	430.12	NA	4.71095	NULL
	4.71_548.1867n	Flavanone 7-O-[alpha-L-rhamnosyl-(1->2)-beta-D-glucoside];	C15579	C27H32O12	M+H, M+K	-4.95056	97.7322	549.194	548.187	4.71095	NULL
	4.73_408.2221m/z	Meclizine; Meclozine;	C07116	C25H27ClN2	M+NH4	5.1967	70.2704	408.222	NA	4.72523	NULL
	4.73_545.1988m/z	Isobrucein A;	C08769	C26H34O11	M+Na	-0.981893	67.8644	545.199	NA	4.72523	NULL
	4.73_770.1719m/z	FADH2;	C01352	C27H35N9O15P2	M+H-H2O	2.99585	69.7951	770.172	NA	4.72523	map00740 Riboflavin metabolism; map01100 Metabolic pathways
	4.73_997.2527m/z	3-Hydroxy-3-(4-methylpent-3-en-1-yl)glutaryl-CoA; 3-Hydroxy-3-isohexeneylglutaryl-CoA;	C04675	C32H52N7O20P3S	M+NH4	-1.20993	84.6553	997.253	NA	4.72523	map00281 Geraniol degradation
	4.74_405.1557n	(+/-)-6-Acetonyldihydrochelerythrine; 6-Acetonyl-5,6-dihydrochelerythrine;	C12200	C24H23NO5	M+H-H2O, M+H	-4.86252	85.5798	406.163	405.156	4.73953	NULL
	4.74_907.2788m/z	Cyanidin 3-O-[6-O-(6-O-4-hydroxycinnamoyl-beta-D-glucosyl)-2-O-beta-D-xylosyl-beta-D-galactoside];	C20460	C41H45O22+	M+NH4	5.29528	90.6989	907.279	NA	4.73953	NULL
	4.75_263.1457m/z	Streptidine;	C00837	C8H18N6O4	M+H	-1.84198	96.3005	263.146	NA	4.75382	NULL
	4.77_287.1426m/z	Fenothiocarb sulfoxide;	C11085	C13H19NO3S	M+NH4	0.667927	52.2396	287.143	NA	4.7681	NULL
	4.77_508.1944n	Gibberellin 2-O-beta-D-glucoside;	C04070	C25H32O11	M+NH4, M+Na	-0.161726	81.9352	531.183	508.194	4.7681	NULL
	4.78_245.1336m/z	Streptidine;	C00837	C8H18N6O4	M+H-H2O	-7.72141	98.4463	245.134	NA	4.78238	NULL
	4.78_870.2189n	Iresinin I;	C08550	C36H42N2O23	M+H-H2O, M+H	1.19708	92.4906	853.216	870.219	4.78238	NULL
	4.78_907.1928m/z	6-Oxocyclohex-1-ene-1-carbonyl-CoA; 6-Ketoxycyclohex-1-ene-1-carboxyl-CoA;	C09821	C28H42N7O18P3S	M+NH4	7.84892	74.368	907.193	NA	4.78238	map00362 Benzoate degradation; map01100 Metabolic pathways; map01120 Microbial metabolism in diverse environments; map01220 Degradation of aromatic compounds
	4.80_239.0500m/z	Methyl viologen; Paraquat dichloride; 1,1'-Dimethyl-4,4'-bipyridinium dichloride;	C00225	C12H14Cl2N2	M+H-H2O	-0.36256	44.851	239.05	NA	4.79667	NULL
	4.80_460.1002n	Anhydrochlortetracycline; Anhydro-7-chlorotetracycline;	C18297	C22H21ClN2O7	M+H-H2O, M+Na, M+H	-7.73701	73.3585	443.097	460.1	4.79667	NULL
	4.80_603.1942m/z	Aerobactin;	C05554	C22H36N4O13	M+K	5.62718	66.1082	603.194	NA	4.79667	map00310 Lysine degradation; map01120 Microbial metabolism in diverse environments
	4.80_688.2702m/z	Aplysiatoxin;	C16769	C32H47BrO10	M+NH4	1.62241	40.2154	688.27	NA	4.79667	NULL
	4.83_507.3411m/z	Borrelidin;	C15687	C28H43NO6	M+NH4	-3.54881	72.3523	507.341	NA	4.83168	NULL
	4.85_271.0125n	Mecarphon;	C19005	C7H14NO4PS2	M+H-H2O, M+NH4	8.63999	42.6269	289.03	271.013	4.84597	NULL
	4.85_480.1257n	Cefepime;	C08111	C19H24N6O5S2	M+H, M+Na	1.44681	96.667	481.133	480.126	4.84597	NULL
	4.85_537.0733m/z	Bis-gamma-glutamylcystine; Oxidized gamma-glutamylcysteine; Bis-gamma-L-glutamyl-L-cystine; Oxidized gamma-L-glutamyl-L-cysteine;	C03646	C16H26N4O10S2	M+K	2.21695	76.4496	537.073	NA	4.84597	map00480 Glutathione metabolism
	4.85_591.2247m/z	Lappaol D;	C17812	C31H36O10	M+Na	8.18965	78.6389	591.225	NA	4.84597	NULL
	4.85_615.2616m/z	Pheophorbide a;	C18021	C35H36N4O5	M+Na	6.42766	89.2172	615.262	NA	4.84597	map00860 Porphyrin and chlorophyll metabolism; map01110 Biosynthesis of secondary metabolites
	4.86_208.0882m/z	Anthocyanin;	C15549	C15H11O+	M+H	-0.203681	93.3138	208.088	NA	4.86025	NULL
	4.86_334.0307n	5-(3,4-Diacetoxybut-1-ynyl)-2,2'-bithiophene;	C04606	C16H14O4S2	M+H, M+NH4	-7.99584	93.9308	335.038	334.031	4.86025	NULL
	4.86_421.0456n	Flumetralin;	C18849	C16H12ClF4N3O4	M+H-H2O, M+H	0.755257	80.212	422.052	421.046	4.86025	NULL
	4.86_456.0833m/z	S-(2,4-Dinitrophenyl)glutathione;	C11175	C16H19N5O10S	M+H-H2O	2.76452	50.698	456.083	NA	4.86025	NULL
	4.86_545.1993m/z	Isobrucein A;	C08769	C26H34O11	M+Na	-0.102932	96.8262	545.199	NA	4.86025	NULL
	4.86_568.2746m/z	Tigecycline; GAR 936; WAY-GAR-936;	C12012	C29H39N5O8	M+H-H2O	-3.43075	65.9915	568.275	NA	4.86025	NULL
	4.87_1140.3409m/z	UDP-N-acetylmuramoyl-L-alanyl-D-gamma-glutamyl-meso-2,6-diaminopimeloyl-D-alanine; UDP-N-acetylmuramoyl-L-Ala-D-gamma-Glu-6-carboxy-L-Lys-D-Ala; UDP-N-acetylmuramoyl-L-alanyl-D-gamma-glutamyl-6-carboxy-L-lysyl-D-alanine;	C04804	C38H60N8O27P2	M+NH4	2.43074	87.928	1140.34	NA	4.87455	NULL
	4.87_376.0465m/z	6-Methylthioguanosine monophosphate;	C16620	C11H16N5O7PS	M+H-H2O	-2.60948	81.4229	376.046	NA	4.87455	map00983 Drug metabolism - other enzymes
	4.87_468.0589m/z	alpha,beta-Dihydroxyethyl-TPP; alpha,beta-Dihydroxyethyl-ThDP; 2-(1,2-Dihydroxyethyl)-TPP;	C13378	C14H23N4O9P2S+	M+H-H2O	-8.0288	48.3433	468.059	NA	4.87455	NULL
	4.89_187.1451m/z	Piperidione; 3,3-Diethyl-2,4-dioxopiperidine;	C17730	C9H15NO2	M+NH4	5.71056	94.8999	187.145	NA	4.88883	NULL
	4.89_232.1427n	Piperazine adipate;	C13811	C10H20N2O4	M+H-H2O, M+H	1.70879	92.5675	233.151	232.143	4.88883	NULL
	4.89_467.1886m/z	Mitoxantrone;	C11195	C22H28N4O6	M+Na	-3.39782	80.853	467.189	NA	4.88883	NULL
	4.89_907.2747m/z	Cyanidin 3-O-[6-O-(6-O-4-hydroxycinnamoyl-beta-D-glucosyl)-2-O-beta-D-xylosyl-beta-D-galactoside];	C20460	C41H45O22+	M+NH4	0.729654	84.4657	907.275	NA	4.88883	NULL
	4.90_489.2700m/z	Cephaeline;	C09390	C28H38N2O4	M+Na	-4.998	82.5909	489.27	NA	4.90312	map00950 Isoquinoline alkaloid biosynthesis; map01063 Biosynthesis of alkaloids derived from shikimate pathway; map01100 Metabolic pathways
	4.90_779.1789m/z	Robinin;	C10178	C33H40O19	M+K	-0.821274	79.2283	779.179	NA	4.90312	NULL
	4.92_162.0600m/z	Cyclohexylsulfamate; Cyclohexylsulfamic acid; Cylamic acid; Cyclohexylamide sulfate;	C02824	C6H13NO3S	M+H-H2O	9.44461	71.5507	162.06	NA	4.9174	map00930 Caprolactam degradation; map01120 Microbial metabolism in diverse environments
	4.92_218.1276n	D-Lysopine; N2-(D-1-Carboxyethyl)-L-lysine; Lysopine;	C04020	C9H18N2O4	M+H-H2O, M+H	4.15529	59.3328	219.136	218.128	4.9174	map00310 Lysine degradation
	4.92_340.0467m/z	Chloramphenicol;	C00918	C11H12Cl2N2O5	M+NH4	1.69693	43.3049	340.047	NA	4.9174	NULL
	4.92_445.2644m/z	Volicitin; N-(17-Hydroxylinolenoyl)-L-glutamine;	C16345	C23H38N2O5	M+Na	-6.90974	94.635	445.264	NA	4.9174	map00592 alpha-Linolenic acid metabolism
	4.92_446.1636m/z	Neolinustatin;	C08336	C17H29NO11	M+Na	0.814225	52.1504	446.164	NA	4.9174	NULL
	4.93_549.1091m/z	3-Hydroxy-L-tyrosyl-AMP; 3,4-Dihydroxy-L-phenylalanyl-AMP;	C11462	C19H23N6O10P	M+Na	-2.79059	94.0984	549.109	NA	4.93168	NULL
	4.95_631.1044n	Caloxetate trisodium;	C20358	C23H28CaN3Na3O11	M+NH4, M+Na	0.224216	71.3068	654.151	631.104	4.94597	NULL
	4.95_677.1483m/z	2-(S-Glutathionyl)acetyl glutathione;	C14863	C22H34N6O13S2	M+Na	-5.28937	63.705	677.148	NA	4.94597	map00980 Metabolism of xenobiotics by cytochrome P450
	4.95_857.2547m/z	7-Hydroxylpradimicin A;	C06782	C40H44N2O19	M+H	-7.53386	89.5151	857.255	NA	4.94597	NULL
	4.95_883.1852m/z	2-Methylacetoacetyl-CoA; 2-Methyl-3-acetoacetyl-CoA;	C03344	C26H42N7O18P3S	M+NH4	-0.74673	73.9908	883.185	NA	4.94597	map00280 Valine, leucine and isoleucine degradation; map01100 Metabolic pathways; map01110 Biosynthesis of secondary metabolites; map01130 Biosynthesis of antibiotics
	4.96_865.2086m/z	Pradimicin C; Benanomicin B;	C06786	C39H42N2O18	M+K	2.62037	89.0515	865.209	NA	4.96027	NULL
	4.99_201.0982n	L-Dihydroanticapsin;	C20940	C9H15NO4	M+H-H2O, M+H	-9.26456	67.1937	202.105	201.098	4.98883	map01130 Biosynthesis of antibiotics
	4.99_274.1618m/z	Decarbamoylsaxitoxin;	C20021	C9H16N6O3	M+NH4	-1.61956	93.5248	274.162	NA	4.98883	NULL
	4.99_457.0417m/z	6-(Dibromomethylene)-17beta-hydroxyandrost-4-en-3-one; 6-(Dibromomethylene)testosterone;	C15352	C20H26Br2O2	M+H	9.79476	19.4158	457.042	NA	4.98883	NULL
	4.99_621.1493m/z	Dexamethazone metasulfobenzoate sodium; Dexamethasone metasulfobenzoate sodium;	C12961	C29H32FNaO9S	M+Na	-8.05541	83.6278	621.149	NA	4.98883	NULL
	5.00_491.1182m/z	S-(2,4-Dinitrophenyl)glutathione;	C11175	C16H19N5O10S	M+NH4	-1.95549	90.9662	491.118	NA	5.00312	NULL
	5.02_232.1440n	Piperazine adipate;	C13811	C10H20N2O4	M+H-H2O, M+H	7.20777	96.3496	233.151	232.144	5.0174	NULL
	5.02_289.0661m/z	Phenazine methosulfate; N-Methylphenazonium methosulfate; 5-Methylphenazinium methyl sulphate;	C00200	C14H14N2O4S	M+H-H2O	6.37273	85.6445	289.066	NA	5.0174	NULL
	5.02_322.0591m/z	Phosphamidon;	C18689	C10H19ClNO5P	M+Na	3.29896	66.859	322.059	NA	5.0174	NULL
	5.02_403.0480m/z	Sulfometuron methyl;	C10955	C15H16N4O5S	M+K	1.99031	55.0825	403.048	NA	5.0174	NULL
	5.02_568.2726m/z	Tigecycline; GAR 936; WAY-GAR-936;	C12012	C29H39N5O8	M+H-H2O	-6.85464	84.52	568.273	NA	5.0174	NULL
	5.03_607.2338m/z	Bruceantinol;	C08750	C30H38O13	M+H	-7.84698	82.8847	607.234	NA	5.0317	NULL
	5.05_583.2342m/z	Chloramphenicol palmitate;	C11726	C27H42Cl2N2O6	M+Na	5.40127	59.1345	583.234	NA	5.04598	NULL
	5.06_209.0420m/z	N-Isopropylammelide;	C06553	C6H10N4O2	M+K	-8.83285	95.9588	209.042	NA	5.06027	map00791 Atrazine degradation; map01100 Metabolic pathways; map01120 Microbial metabolism in diverse environments
	5.06_334.1247n	Mitomycin; Mitomycin C;	C06681	C15H18N4O5	M+NH4, M+K, M+Na, M+H-H2O	-8.99846	96.1487	357.114	334.125	5.06027	map01130 Biosynthesis of antibiotics
	5.06_508.0578m/z	alpha,beta-Dihydroxyethyl-TPP; alpha,beta-Dihydroxyethyl-ThDP; 2-(1,2-Dihydroxyethyl)-TPP;	C13378	C14H23N4O9P2S+	M+Na	5.11752	79.969	508.058	NA	5.06027	NULL
	5.06_654.0974m/z	Caloxetate trisodium;	C20358	C23H28CaN3Na3O11	M+Na	6.09882	23.1662	654.097	NA	5.06027	NULL
	5.06_823.0984m/z	3,5-Di-O-galloyl-4-O-digalloylquinic acid;	C10220	C35H28O22	M+Na	2.44078	89.7523	823.098	NA	5.06027	NULL
	5.06_853.0590m/z	CI Acid red 114;	C19209	C37H28N4Na2O10S3	M+Na	-7.85586	83.5044	853.059	NA	5.06027	NULL
	5.07_152.1046m/z	N-Methylhexanamide;	C02722	C7H15NO	M+Na	0.14582	92.3634	152.105	NA	5.07455	NULL
	5.07_317.0204m/z	Pyrifenox;	C18804	C14H12Cl2N2O	M+Na	-4.90298	51.9174	317.02	NA	5.07455	NULL
	5.09_248.0587n	Tryptanthrine;	C10742	C15H8N2O2	M+H-H2O, M+Na	0.591696	74.9919	271.057	248.059	5.08883	NULL
	5.09_285.1674m/z	Tributyrin; Glyceryl tributyrate; Glycerol tributyrate;	C13870	C15H26O6	M+H-H2O	-7.51473	96.4876	285.167	NA	5.08883	NULL
	5.09_495.1827m/z	Harpagoside;	C09783	C24H30O11	M+H	-6.81212	67.1219	495.183	NA	5.08883	NULL
	5.09_626.2787n	Red chlorophyll catabolite;	C18022	C35H38N4O7	M+NH4, M+Na	7.46303	87.9287	649.268	626.279	5.08883	map00860 Porphyrin and chlorophyll metabolism; map01110 Biosynthesis of secondary metabolites
	5.10_939.2024m/z	Siroheme;	C00748	C42H44FeN4O16	M+Na	3.32336	37.0707	939.202	NA	5.10313	map00860 Porphyrin and chlorophyll metabolism; map01100 Metabolic pathways; map01110 Biosynthesis of secondary metabolites
	5.12_109.0990m/z	n-Hexane; Hexane;	C11271	C6H14	M+Na	2.68329	99.3472	109.099	NA	5.11742	NULL
	5.12_1189.3025m/z	UDPMurNAc(oyl-L-Ala-gamma-D-Glu-L-Lys-D-Ala-D-Lac); UDP-N-acetylmuramoyl-L-alanyl-gamma-D-glutamyl-L-lysyl-D-alanyl-D-lactate; UDP-N-acetylmuramoyl-L-alanyl-D-glutamyl-L-lysyl-D-alanyl-D-lactate;	C20869	C40H64N8O27P2	M+K	3.22995	77.5519	1189.3	NA	5.11742	map01502 Vancomycin resistance
	5.12_231.1206m/z	Pyrimidine nucleoside; N-D-Ribosylpyrimidine;	C03169	C9H13N2O4+	M+NH4	-3.6859	87.4011	231.121	NA	5.11742	NULL
	5.15_290.0311m/z	(Z)-4-(2-Hydroxy-5-sulfonatophenyl)-2-oxo-3-butenoate;	C16198	C10H8O7S	M+NH4	-6.45087	78.7173	290.031	NA	5.146	map00626 Naphthalene degradation
	5.15_475.1237m/z	Aurantio-obtusin beta-D-glucoside;	C10303	C23H24O12	M+H-H2O	0.368623	93.2382	475.124	NA	5.146	NULL
	5.17_541.1455m/z	Esmeraldic acid;	C12116	C30H22N4O5	M+Na	-5.20909	77.4208	541.146	NA	5.16672	NULL
	5.17_673.1755m/z	Novobiocin sodium;	C12609	C31H35N2NaO11	M+K	-2.40276	75.1018	673.175	NA	5.16672	NULL
	5.18_1117.2783m/z	UDP-N-acetylmuramoyl-L-alanyl-D-glutamyl-L-lysyl-D-alanine; UDP-N-acetylmuramoyl-L-alanyl-D-gamma-glutamyl-L-lysyl-D-alanine;	C06432	C37H60N8O25P2	M+K	0.6068	82.7077	1117.28	NA	5.181	map01502 Vancomycin resistance
	5.18_168.0552m/z	Cyometrinil;	C19117	C10H7N3O	M+H-H2O	-2.30348	46.7778	168.055	NA	5.181	NULL
	5.18_258.0494m/z	1D-1-Guanidino-1-deoxy-3-dehydro-scyllo-inositol; Amidino-3-keto-scyllo-inosamine;	C04673	C7H13N3O5	M+K	3.52069	78.5734	258.049	NA	5.181	map00521 Streptomycin biosynthesis; map01130 Biosynthesis of antibiotics
	5.18_582.0711n	Telomestatin;	C12040	C26H14N8O7S	M+Na, M+K	0.83092	85.5373	621.114	582.071	5.181	NULL
	5.20_579.2186m/z	8-Ethyl-12-methyl-3-vinylbacteriochlorophyllide d;	C18157	C33H32MgN4O3	M+Na	-5.50809	84.3226	579.219	NA	5.19528	map00860 Porphyrin and chlorophyll metabolism; map01110 Biosynthesis of secondary metabolites
	5.20_653.1500m/z	Leiocarposide;	C10805	C27H34O16	M+K	3.49908	92.9338	653.15	NA	5.19528	NULL
	5.21_188.0449n	Pydanon; Hexahydro-4-hydroxy-3,6-dioxopyridazine-4-acetic acid;	C19128	C6H8N2O5	M+H-H2O, M+Na, M+H	8.29517	78.5475	189.052	188.045	5.20958	NULL
	5.21_387.0673m/z	Musca-aurin-VII; Muscaaurin VII;	C08562	C15H16N4O6	M+K	-8.24938	87.0118	387.067	NA	5.20958	NULL
	5.21_587.1048m/z	Rebeccamycin;	C19701	C27H21Cl2N3O7	M+NH4	-8.28353	71.1695	587.105	NA	5.20958	map00404 Staurosporine biosynthesis; map01130 Biosynthesis of antibiotics
	5.22_233.0737m/z	Metsulfovax;	C18934	C12H12N2OS	M+H	-2.58102	87.1402	233.074	NA	5.22387	NULL
	5.22_426.1892n	Abscisic acid glucose ester; Abscisic acid-beta-D-glucopyranosyl ester; beta-D-Glucopyranosyl abscisate;	C15970	C21H30O9	M+Na, M+K	0.432302	93.5368	449.178	426.189	5.22387	map00906 Carotenoid biosynthesis; map01100 Metabolic pathways; map01110 Biosynthesis of secondary metabolites
	5.24_245.1356m/z	Streptidine;	C00837	C8H18N6O4	M+H-H2O	-0.390676	97.7648	245.136	NA	5.23815	NULL
	5.28_421.1383m/z	9-Bromo-16alpha-methyl-pregn-4-ene-3,11,20-trione;	C14918	C22H29BrO3	M+H	2.49533	47.8525	421.138	NA	5.28102	NULL
	5.28_487.2143m/z	Glutathionylaminopropylcadaverine;	C16566	C18H36N6O5S	M+K	9.60345	93.2766	487.214	NA	5.28102	map00480 Glutathione metabolism
	5.28_688.2728m/z	Aplysiatoxin;	C16769	C32H47BrO10	M+NH4	5.55625	48.1807	688.273	NA	5.28102	NULL
	5.28_907.2759m/z	Cyanidin 3-O-[6-O-(6-O-4-hydroxycinnamoyl-beta-D-glucosyl)-2-O-beta-D-xylosyl-beta-D-galactoside];	C20460	C41H45O22+	M+NH4	2.00849	87.1429	907.276	NA	5.28102	NULL
	5.30_285.1673m/z	Tributyrin; Glyceryl tributyrate; Glycerol tributyrate;	C13870	C15H26O6	M+H-H2O	-7.80946	99.0031	285.167	NA	5.2953	NULL
	5.30_347.1083m/z	Epoxiconazole;	C11229	C17H13ClFN3O	M+NH4	4.01866	73.0084	347.108	NA	5.2953	NULL
	5.30_510.2923m/z	Zanapezil fumarate;	C13424	C25H32N2O.[C4H4O4]x	M+NH4	-8.06551	NA	510.292	NA	5.2953	NULL
	5.30_611.1426m/z	Gallocatechin-(4alpha->8)-epigallocatechin;	C10227	C30H26O14	M+H	5.09794	95.5992	611.143	NA	5.2953	NULL
	5.30_676.2718m/z	Rifamycin W-hemiacetal;	C14722	C35H43NO11	M+Na	-1.58776	95.1607	676.272	NA	5.2953	map01051 Biosynthesis of ansamycins; map01130 Biosynthesis of antibiotics
	5.31_1131.3021m/z	Gentiodelphin;	C08641	C51H53O28+	M+NH4	-3.65365	93.8128	1131.3	NA	5.30958	map00942 Anthocyanin biosynthesis
	5.31_287.0120m/z	7-Chloroemodin;	C10311	C15H9ClO5	M+H-H2O	4.76447	55.4239	287.012	NA	5.30958	NULL
	5.31_349.0471m/z	6-Deoxyjacareubin;	C10059	C18H14O5	M+K	-0.473711	95.4404	349.047	NA	5.30958	NULL
	5.31_404.0049n	UDP; Uridine 5'-diphosphate;	C00015	C9H14N2O12P2	M+H-H2O, M+H, M+K	6.66237	87.8194	387.002	404.005	5.30958	map00240 Pyrimidine metabolism; map00908 Zeatin biosynthesis; map01100 Metabolic pathways; map04080 Neuroactive ligand-receptor interaction
	5.31_537.0317m/z	dTDP-4-oxo-2-deoxy-alpha-D-pentos-2-ene; dTDP-2-deoxy-4-keto-alpha-D-pentos-2-ene;	C21352	C15H20N2O14P2	M+Na	6.78614	76.9812	537.032	NA	5.30958	map00523 Polyketide sugar unit biosynthesis; map01130 Biosynthesis of antibiotics
	5.31_967.2340m/z	3-Isopropenylpimelyl-CoA;	C11936	C31H50N7O19P3S	M+NH4	-9.81735	83.8738	967.234	NA	5.30958	map00903 Limonene and pinene degradation; map01220 Degradation of aromatic compounds
	5.32_281.0843m/z	Acadesine; AICA riboside; 5-Amino-1-beta-D-ribofuranosylimidazole-4-carboxamide; 5-Aminoimidazole-4-carboxamide-1-beta-D-ribofuranoside;	C04663	C9H14N4O5	M+Na	-5.01042	80.3431	281.084	NA	5.32387	NULL
	5.32_301.0307m/z	3-Deoxy-D-manno-octulosonate 8-phosphate; 2-Dehydro-3-deoxy-D-octonate 8-phosphate;	C04478	C8H15O11P	M+H-H2O	-3.66864	47.1978	301.031	NA	5.32387	map00540 Lipopolysaccharide biosynthesis; map01100 Metabolic pathways
	5.32_433.2050m/z	Aspulvinone H;	C02008	C27H28O5	M+H	9.39761	88.3065	433.205	NA	5.32387	NULL
	5.32_522.2069n	Isobrucein A;	C08769	C26H34O11	M+NH4, M+Na	-6.10413	77.1015	545.199	522.207	5.32387	NULL
	5.32_658.0061m/z	UDP-2-acetamido-2-deoxy-alpha-D-ribo-hex-3-uluronate; UDP-3-keto-GlcNAcA;	C20395	C17H23N3O18P2	M+K	-3.57311	78.655	658.006	NA	5.32387	map00520 Amino sugar and nucleotide sugar metabolism
	5.34_491.0654m/z	Griseorhodin A;	C12048	C25H16O12	M+H-H2O	8.82253	85.673	491.065	NA	5.33815	NULL
	5.34_677.1513m/z	2-(S-Glutathionyl)acetyl glutathione;	C14863	C22H34N6O13S2	M+Na	-0.652827	78.59	677.151	NA	5.33815	map00980 Metabolism of xenobiotics by cytochrome P450
	5.34_837.1913m/z	Rindoside;	C17919	C35H42O21	M+K	7.8343	89.9869	837.191	NA	5.33815	NULL
	5.35_234.1228n	2,6-Diamino-7-hydroxy-azelaic acid;	C12025	C9H18N2O5	M+H-H2O, M+H	5.3413	96.2507	217.12	234.123	5.35245	NULL
	5.35_349.1370m/z	Maculosine;	C10718	C17H17NO6	M+NH4	-7.41126	86.8026	349.137	NA	5.35245	NULL
	5.35_403.0484m/z	Sulfometuron methyl;	C10955	C15H16N4O5S	M+K	3.15969	80.2704	403.048	NA	5.35245	NULL
	5.35_606.1358m/z	GDP-4-amino-4,6-dideoxy-alpha-D-mannose; GDP-alpha-D-perosamine;	C20638	C16H26N6O14P2	M+NH4	6.40667	39.5466	606.136	NA	5.35245	map00520 Amino sugar and nucleotide sugar metabolism
	5.37_262.1389n	Streptidine;	C00837	C8H18N6O4	M+H-H2O, M+Na	-0.245403	83.6659	245.136	262.139	5.36673	NULL
	5.40_1011.2357m/z	Biotinyl-CoA;	C01894	C31H50N9O18P3S2	M+NH4	9.08761	51.5784	1011.24	NA	5.3953	map00780 Biotin metabolism
	5.40_494.1064n	11a-Hydroxy-7-chlortetracycline;	C21439	C22H23ClN2O9	M+H, M+K, M+Na	-5.73994	74.9129	495.114	494.106	5.3953	map00253 Tetracycline biosynthesis; map01130 Biosynthesis of antibiotics
	5.40_565.2245m/z	Nebramycin factor 4; 6''-O-Carbamoylkanamycin B;	C18000	C19H38N6O11	M+K	2.90214	66.6555	565.225	NA	5.3953	map00524 Neomycin, kanamycin and gentamicin biosynthesis; map01130 Biosynthesis of antibiotics
	5.40_581.1988m/z	Landomycin D;	C18684	C31H34O12	M+H-H2O	-4.85378	82.5518	581.199	NA	5.3953	map01057 Biosynthesis of type II polyketide products; map01130 Biosynthesis of antibiotics
	5.41_432.2573m/z	Tentoxin;	C08441	C22H30N4O4	M+NH4	-7.76255	95.0476	432.257	NA	5.40958	NULL
	5.41_609.2309m/z	Baccatin III;	C11900	C31H38O11	M+Na	0.521895	93.2541	609.231	NA	5.40958	map00904 Diterpenoid biosynthesis; map01100 Metabolic pathways; map01110 Biosynthesis of secondary metabolites
	5.41_676.2720m/z	Rifamycin W-hemiacetal;	C14722	C35H43NO11	M+Na	-1.3055	89.0946	676.272	NA	5.40958	map01051 Biosynthesis of ansamycins; map01130 Biosynthesis of antibiotics
	5.41_801.2930m/z	Premithramycin A3';	C12386	C40H50O18	M+H-H2O	-4.21678	82.0112	801.293	NA	5.40958	map01057 Biosynthesis of type II polyketide products; map01130 Biosynthesis of antibiotics
	5.42_295.0260m/z	4-[2,2-Dichloro-1-(4-methoxyphenyl)ethenyl]phenol; Monohydroxymethoxychlor olefin;	C14237	C15H12Cl2O2	M+H	-9.30482	55.1973	295.026	NA	5.42387	NULL
	5.42_366.2062m/z	Callytriol C;	C17005	C23H24O3	M+NH4	-0.60398	82.8842	366.206	NA	5.42387	NULL
	5.42_550.0963n	Quercetin 3-O-(6-O-malonyl-beta-D-glucoside); Quercetin 3-O-malonylglucoside; Quercetin-3-O-(6''-malonylglucoside);	C12638	C24H22O15	M+H, M+K, M+Na	0.800648	93.5048	551.104	550.096	5.42387	map00944 Flavone and flavonol biosynthesis
	5.44_137.1295m/z	Octane; n-Octane;	C01387	C8H18	M+Na	-4.9134	42.689	137.13	NA	5.43817	NULL
	5.44_192.0537n	Sodium ortho-phenylphenate;	C19298	C12H9NaO	M+Na, M+K	-7.40135	89.5075	231.053	192.054	5.43817	NULL
	5.44_627.2424m/z	N-Demethyl-desepoxyansamitocin P-3; N-Demethyl-desepoxy-AP-3;	C20137	C31H41ClN2O8	M+Na	-3.18473	73.5591	627.242	NA	5.43817	map01051 Biosynthesis of ansamycins; map01130 Biosynthesis of antibiotics
	5.45_639.4254m/z	Enalkiren; A 64662;	C07466	C35H56N6O6	M+H-H2O	3.93073	68.419	639.425	NA	5.45245	NULL
	5.48_262.2353m/z	2S-Hydroxytetradecanoic acid; 2S-Hydroxytetradecanoate;	C13790	C14H28O3	M+NH4	-9.55348	96.4477	262.235	NA	5.48102	NULL
	5.50_459.3509m/z	Perindopril erbumine;	C07707	C23H43N3O5	M+NH4	-7.34696	91.1191	459.351	NA	5.50175	NULL
	5.50_565.1361m/z	Inumakilactone A glycoside;	C09114	C24H30O13	M+K	8.23958	82.4872	565.136	NA	5.50175	NULL
	5.52_303.0104m/z	(1R,2R)-3-[(1,2-Dihydro-2-hydroxy-1-naphthalenyl)thio]-2-oxopropanoic acid;	C14799	C13H12O4S	M+K	6.21091	92.6391	303.01	NA	5.51603	map00980 Metabolism of xenobiotics by cytochrome P450
	5.54_289.0665m/z	Phenazine methosulfate; N-Methylphenazonium methosulfate; 5-Methylphenazinium methyl sulphate;	C00200	C14H14N2O4S	M+H-H2O	7.82016	93.3523	289.067	NA	5.5446	NULL
	5.54_481.1655m/z	Blestriarene B;	C10248	C30H24O6	M+H	1.85766	84.9535	481.165	NA	5.5446	NULL
	5.54_516.2560n	Eriojaposide B;	C17889	C25H40O11	M+Na, M+K, M+H	-2.08689	87.7215	539.245	516.256	5.5446	NULL
	5.54_579.2161m/z	Cannabisin B;	C17906	C34H32N2O8	M+H-H2O	5.94877	90.8371	579.216	NA	5.5446	NULL
	5.56_216.1568m/z	Hercynine; Nalpha,Nalpha,Nalpha-Trimethyl-L-histidine;	C05575	C9H16N3O2+	M+NH4	-6.44378	94.8061	216.157	NA	5.55888	map00340 Histidine metabolism
	5.56_285.1674m/z	Tributyrin; Glyceryl tributyrate; Glycerol tributyrate;	C13870	C15H26O6	M+H-H2O	-7.29952	99.0876	285.167	NA	5.55888	NULL
	5.56_306.2616m/z	10,16-Dihydroxyhexadecanoic acid; Hexadecanoic acid, 10,16-dihydroxy-;	C08285	C16H32O4	M+NH4	-7.97278	83.079	306.262	NA	5.55888	map00073 Cutin, suberine and wax biosynthesis
	5.56_362.0631m/z	E3040 sulfate;	C11594	C16H17N3O4S2	M+H-H2O	0.977948	71.8491	362.063	NA	5.55888	NULL
	5.56_435.1971m/z	Melengestrol acetate; 17-Hydroxy-6-methyl-16-methylenepregna-4,6-diene-3,20-dione acetate; 17alpha-Acetoxy-6-methyl-16-methylenepregna-4,6-diene-3,20-dione;	C14642	C25H32O4	M+K	9.83146	79.6478	435.197	NA	5.55888	NULL
	5.57_245.1355m/z	Streptidine;	C00837	C8H18N6O4	M+H-H2O	-0.688976	62.5525	245.135	NA	5.57318	NULL
	5.57_534.3481m/z	Probucol;	C07373	C31H48O2S2	M+NH4	9.16936	79.1341	534.348	NA	5.57318	NULL
	5.57_617.1939m/z	Cannabisin A;	C17905	C34H30N2O8	M+Na	7.45345	92.7398	617.194	NA	5.57318	NULL
	5.59_258.0495m/z	1D-1-Guanidino-1-deoxy-3-dehydro-scyllo-inositol; Amidino-3-keto-scyllo-inosamine;	C04673	C7H13N3O5	M+K	3.93417	84.4387	258.05	NA	5.58747	map00521 Streptomycin biosynthesis; map01130 Biosynthesis of antibiotics
	5.59_357.2331m/z	Emopamil;	C13766	C23H30N2	M+Na	8.98854	89.7248	357.233	NA	5.58747	NULL
	5.59_580.3074n	Hordatine B;	C08308	C29H40N8O5	M+Na, M+K	-8.13238	96.1321	619.272	580.307	5.58747	NULL
	5.59_609.4094m/z	15,15'-Dihydroxy-beta-carotene;	C20332	C40H58O2	M+K	4.57669	64.3465	609.409	NA	5.58747	NULL
	5.60_543.1113m/z	Clindamycin phosphate;	C11728	C18H34ClN2O8PS	M+K	3.77214	66.1682	543.111	NA	5.60175	NULL
	5.60_709.0829m/z	Sclerocitrin;	C19978	C36H22O17	M+H-H2O	0.608374	83.026	709.083	NA	5.60175	NULL
	5.62_1141.2014m/z	alpha-Semegma mycolic acid;	C13842	C77H150O3	M+NH4	8.03782	67.0928	1141.2	NA	5.61603	NULL
	5.62_763.1683m/z	Kandelin A-1; Cinchonain-1a-(4beta->8)-catechin;	C10233	C39H32O15	M+Na	6.73926	87.9576	763.168	NA	5.61603	NULL
	5.63_371.0065m/z	dUDP; 2'-Deoxyuridine 5'-diphosphate;	C01346	C9H14N2O11P2	M+H-H2O	6.51295	75.1437	371.007	NA	5.63032	map00240 Pyrimidine metabolism; map01100 Metabolic pathways
	5.63_550.0533m/z	trans-Zeatin riboside diphosphate;	C16429	C15H23N5O11P2	M+K	6.19376	59.1248	550.053	NA	5.63032	map00908 Zeatin biosynthesis; map01110 Biosynthesis of secondary metabolites
	5.63_597.0642m/z	XCT 790;	C15641	C23H13F9N4O3S	M+H	0.750087	80.5565	597.064	NA	5.63032	NULL
	5.64_213.0729m/z	(R)-3-((R)-3-Hydroxybutanoyloxy)butanoate;	C04546	C8H14O5	M+Na	-2.5833	74.0257	213.073	NA	5.64462	map00650 Butanoate metabolism
	5.64_459.1638m/z	Calcium pantothenate;	C12276	C18H32CaN2O10	M+H-H2O	-2.5649	78.7251	459.164	NA	5.64462	NULL
	5.64_593.1313m/z	Gallocatechin-(4alpha->8)-epigallocatechin;	C10227	C30H26O14	M+H-H2O	3.87986	79.6196	593.131	NA	5.64462	NULL
	5.66_109.0989m/z	n-Hexane; Hexane;	C11271	C6H14	M+Na	1.37624	97.9957	109.099	NA	5.6589	NULL
	5.66_280.0476m/z	Benquinox;	C18924	C13H11N3O2	M+K	-2.66305	96.1771	280.048	NA	5.6589	NULL
	5.66_347.2635m/z	Istamycin C0;	C17994	C16H34N4O4	M+H	-5.26089	81.8596	347.263	NA	5.6589	NULL
	5.66_478.1109n	Chlortetracycline; 7-Chlorotetracycline; Aureomycin;	C06571	C22H23ClN2O8	M+Na, M+K	-7.09532	75.4814	501.1	478.111	5.6589	map00253 Tetracycline biosynthesis; map01057 Biosynthesis of type II polyketide products; map01130 Biosynthesis of antibiotics
	5.66_593.0826m/z	3-O-(6-O-alpha-D-Xylosylphospho-alpha-D-mannopyranosyl)-alpha-D-mannopyranose;	C19774	C17H31O18P	M+K	-9.73141	89.087	593.083	NA	5.6589	NULL
	5.67_401.0171m/z	Flucarbazone-sodium;	C18851	C12H10F3N4NaO6S	M+H-H2O	7.97686	78.776	401.017	NA	5.67318	NULL
	5.67_485.1294m/z	AG 2034;	C21280	C18H21N5O6S2	M+NH4	4.72791	91.3921	485.129	NA	5.67318	map01523 Antifolate resistance
	5.67_523.1113m/z	Bacampicillin hydrochloride;	C08123	C21H27ClN3O7S	M+Na	-7.52801	75.9919	523.111	NA	5.67318	NULL
	5.67_647.1581m/z	Zinc protoporphyrin-9; Zinc protoporphyrin;	C03184	C34H32N4O4Zn	M+Na	-4.27297	44.7173	647.158	NA	5.67318	NULL
	5.69_252.0896m/z	5'-Deoxy-5'-fluoroadenosine;	C19766	C10H12FN5O3	M+H-H2O	1.57736	93.2459	252.09	NA	5.68747	NULL
	5.69_510.2896m/z	Roxburghine B;	C09237	C31H32N4O2	M+NH4	6.5884	94.1713	510.29	NA	5.68747	NULL
	5.69_605.1856m/z	Orobanchoside; Crenatoside;	C10481	C29H34O15	M+H-H2O	-1.44942	84.7106	605.186	NA	5.68747	NULL
	5.70_639.2428m/z	3-Vinylbacteriochlorophyllide a; 3-Deacetyl-3-vinylbacteriochlorophyllide a;	C18152	C35H36MgN4O5	M+Na	-0.00147911	57.7927	639.243	NA	5.70175	map00860 Porphyrin and chlorophyll metabolism; map01110 Biosynthesis of secondary metabolites
	5.72_525.2274m/z	Eriojaposide A;	C17888	C24H38O11	M+Na	-6.40231	93.0109	525.227	NA	5.71605	NULL
	5.72_631.2023m/z	Cyclomaltodextrin; Cyclodextrin;	C00973	C18H30O15.[C6H10O5]n-3	M+H-H2O	-8.7955	NA	631.202	NA	5.71605	map00500 Starch and sucrose metabolism; map02010 ABC transporters
	5.73_609.2310m/z	Baccatin III;	C11900	C31H38O11	M+Na	0.54871	92.8243	609.231	NA	5.73033	map00904 Diterpenoid biosynthesis; map01100 Metabolic pathways; map01110 Biosynthesis of secondary metabolites
	5.73_663.2290m/z	Kanokoside D;	C17431	C27H44O16	M+K	4.61982	89.7537	663.229	NA	5.73033	NULL
	5.74_361.2074m/z	Clemastine;	C06913	C21H26ClNO	M+NH4	9.65914	64.4884	361.207	NA	5.74462	NULL
	5.74_441.1715m/z	Marchantin A;	C10270	C28H24O5	M+H	4.193	82.9216	441.171	NA	5.74462	NULL
	5.76_622.4012m/z	Enniatin B;	C15740	C33H57N3O9	M+H-H2O	-7.76945	85.389	622.401	NA	5.7589	NULL
	5.77_290.2668m/z	16-Hydroxypalmitate; 16-Hydroxypalmitic acid;	C18218	C16H32O3	M+NH4	-8.13217	97.1227	290.267	NA	5.77318	map00073 Cutin, suberine and wax biosynthesis; map01100 Metabolic pathways
	5.77_433.1841m/z	Salvinorin A;	C20196	C23H28O8	M+H	-3.65137	91.3714	433.184	NA	5.77318	NULL
	5.79_633.2178m/z	Cannabisin C;	C17907	C35H34N2O8	M+Na	-4.88084	87.0167	633.218	NA	5.78748	NULL
	5.80_456.1954n	Delavirdine;	C06941	C22H28N6O3S	M+NH4, M+Na	2.3882	49.4267	479.189	456.195	5.80177	NULL
	5.80_551.2454m/z	Pedilstatin; 12-O-2Z,4E-Octadienoyl-4-deoxyphorbol 13-acetate;	C09143	C30H40O7	M+K	9.43327	92.0548	551.245	NA	5.80177	NULL
	5.80_605.3132m/z	5-Oxoavermectin ''1a'' aglycone;	C11978	C34H46O8	M+Na	8.16985	88.1161	605.313	NA	5.80177	map00522 Biosynthesis of 12-, 14- and 16-membered macrolides; map01130 Biosynthesis of antibiotics
	5.80_769.1303m/z	Epigallocatechin-(4beta->8)-epicatechin-3-O-gallate ester;	C10223	C37H30O17	M+Na	-9.62666	78.0063	769.13	NA	5.80177	NULL
	5.82_350.2882m/z	9,10,18-Trihydroxystearate;	C19621	C18H36O5	M+NH4	-5.60401	92.6486	350.288	NA	5.81605	map00073 Cutin, suberine and wax biosynthesis
	5.82_423.2716m/z	Lovastatin acid;	C21130	C24H38O6	M+H	-5.96398	88.1388	423.272	NA	5.81605	NULL
	5.82_433.0684m/z	Justicidin A;	C10633	C22H18O7	M+K	-0.0843323	91.6462	433.068	NA	5.81605	NULL
	5.83_215.1608m/z	Hydroxyatrazine; 4-(Ethylamino)-2-hydroxy-6-(isopropylamino)-1,3,5-triazine;	C06552	C8H15N5O	M+NH4	-3.26032	94.6022	215.161	NA	5.83033	map00791 Atrazine degradation; map01100 Metabolic pathways; map01120 Microbial metabolism in diverse environments
	5.83_666.4280m/z	Squalamine;	C16841	C34H65N3O5S	M+K	0.556631	84.1507	666.428	NA	5.8339	NULL
	5.83_763.1842m/z	Flavonol 3-O-beta-D-glucosyl-(1->2)-beta-D-glucosyl-(1->2)-beta-D-glucoside;	C15582	C33H40O18	M+K	-0.520079	80.1098	763.184	NA	5.83033	NULL
	5.87_109.0987m/z	n-Hexane; Hexane;	C11271	C6H14	M+Na	-0.290925	98.3997	109.099	NA	5.86535	NULL
	5.87_531.2745m/z	Antimycin A1;	C11339	C28H40N2O9	M+H-H2O	8.06581	84.2607	531.275	NA	5.86535	NULL
	5.88_865.3246m/z	Landomycin J;	C18824	C43H54O17	M+Na	-0.833064	86.3094	865.325	NA	5.87963	NULL
	5.89_607.2163m/z	Magnesium protoporphyrin; Magnesium protoporphyrin IX; Mg-protoporphyrin IX;	C03516	C34H32MgN4O4	M+Na	-0.571401	70.7095	607.216	NA	5.89392	map00860 Porphyrin and chlorophyll metabolism; map01100 Metabolic pathways; map01110 Biosynthesis of secondary metabolites
	5.89_909.2303m/z	trans-Oct-2-enoyl-CoA; (2E)-Octenoyl-CoA;	C05276	C29H48N7O17P3S	M+NH4	-8.51738	85.4268	909.23	NA	5.89392	map00062 Fatty acid elongation; map00071 Fatty acid degradation; map01100 Metabolic pathways; map01212 Fatty acid metabolism
	5.91_201.1095m/z	2,6-Diamino-4-hydroxy-5-(N-methyl)formamidopyrimidine;	C04744	C6H9N5O2	M+NH4	0.375738	95.9614	201.11	NA	5.9082	NULL
	5.91_327.2241m/z	Sodium oleate;	C18601	C18H33NaO2	M+Na	-9.64424	93.8113	327.224	NA	5.9082	NULL
	5.92_213.0731m/z	(R)-3-((R)-3-Hydroxybutanoyloxy)butanoate;	C04546	C8H14O5	M+Na	-1.34868	91.0184	213.073	NA	5.9225	map00650 Butanoate metabolism
	5.92_775.1869m/z	Cyanidin 3-rutinoside 5-glucoside chloride;	C04787	C33H41ClO20	M+H-H2O	2.81161	68.8216	775.187	NA	5.9225	NULL
	5.94_304.1761n	4'-Oxonebramine;	C21258	C12H24N4O5	M+H-H2O, M+NH4	4.70008	59.7602	322.191	304.176	5.93678	map00524 Neomycin, kanamycin and gentamicin biosynthesis; map01130 Biosynthesis of antibiotics
	5.94_450.1524n	Auriculoside; 7,3',5'-Trihydroxy-4'-methoxyflavan 3'-glucoside;	C09478	C22H26O10	M+Na, M+K	-0.46224	96.0813	473.142	450.152	5.93678	NULL
	5.94_583.2685n	N1,N5,N10-Tricoumaroyl spermidine;	C18069	C34H37N3O6	M+H, M+Na	0.389065	77.4914	606.258	583.268	5.93678	map00940 Phenylpropanoid biosynthesis
	5.94_635.0908m/z	Corilagin;	C10219	C27H22O18	M+H	4.55148	86.0411	635.091	NA	5.93678	NULL
	5.95_218.1277n	D-Lysopine; N2-(D-1-Carboxyethyl)-L-lysine; Lysopine;	C04020	C9H18N2O4	M+H-H2O, M+H	4.80733	84.569	201.124	218.128	5.95107	map00310 Lysine degradation
	5.95_288.2508m/z	16-Oxo-palmitate;	C19614	C16H30O3	M+NH4	-9.24325	94.0835	288.251	NA	5.95107	map00073 Cutin, suberine and wax biosynthesis; map01100 Metabolic pathways
	5.95_543.1112m/z	Clindamycin phosphate;	C11728	C18H34ClN2O8PS	M+K	3.6088	83.0957	543.111	NA	5.95107	NULL
	5.95_551.2579m/z	Terpenoid EA-I; Excoecariatoxin; 22,23,24,25-Tetradehydro-simplexin;	C09198	C30H40O8	M+Na	-6.8762	63.1154	551.258	NA	5.95107	NULL
	5.99_614.2834m/z	6'''-Deamino-6'''-oxoneomycin C; 6'''-Oxoneomycin C; 6'''-Deamino-6'''-dehydro-6'''-oxoneomycin C;	C17589	C23H43N5O14	M+H	-7.45261	70.3452	614.283	NA	5.99393	map00524 Neomycin, kanamycin and gentamicin biosynthesis; map01130 Biosynthesis of antibiotics
	5.99_807.3472m/z	Deltorphin C; Deltorphin I;	C18097	C37H52N8O10	M+K	4.38453	85.3725	807.347	NA	5.99393	map07224 Opioid receptor agonists/antagonists
	6.01_589.0640m/z	Quercetin 3-O-(6-O-malonyl-beta-D-glucoside); Quercetin 3-O-malonylglucoside; Quercetin-3-O-(6''-malonylglucoside);	C12638	C24H22O15	M+K	8.98802	78.7826	589.064	NA	6.00822	map00944 Flavone and flavonol biosynthesis
	6.02_193.1558m/z	2-Undecanone; Undecan-2-one; Methyl nonyl ketone; 2-Hendecanone;	C01875	C11H22O	M+Na	-2.66941	96.5218	193.156	NA	6.0225	NULL
	6.02_222.1644m/z	Benzphetamine; Benzfetamine;	C07538	C17H21N	M+H-H2O	1.14924	78.0066	222.164	NA	6.0225	NULL
	6.02_290.2667m/z	16-Hydroxypalmitate; 16-Hydroxypalmitic acid;	C18218	C16H32O3	M+NH4	-8.27193	94.9454	290.267	NA	6.0225	map00073 Cutin, suberine and wax biosynthesis; map01100 Metabolic pathways
	6.02_425.1534m/z	Eprosartan;	C07467	C23H24N2O4S	M+H	0.999435	91.1892	425.153	NA	6.0225	NULL
	6.04_419.1962m/z	Echitovenine;	C11784	C23H28N2O4	M+Na	5.23956	88.9921	419.196	NA	6.0368	map00901 Indole alkaloid biosynthesis; map01110 Biosynthesis of secondary metabolites
	6.04_623.1744m/z	Chartreusin;	C09181	C32H32O14	M+H-H2O	-2.39987	87.9211	623.174	NA	6.0368	NULL
	6.04_907.2771m/z	Cyanidin 3-O-[6-O-(6-O-4-hydroxycinnamoyl-beta-D-glucosyl)-2-O-beta-D-xylosyl-beta-D-galactoside];	C20460	C41H45O22+	M+NH4	3.37646	84.6627	907.277	NA	6.0368	NULL
	6.05_427.2278m/z	Estradiol-17-phenylpropionate; Estra-1,3,5(10)-triene-3,17beta-diol 17-benzenepropionate;	C14645	C27H32O3	M+Na	8.38055	72.6058	427.228	NA	6.05108	NULL
	6.08_137.1300m/z	Octane; n-Octane;	C01387	C8H18	M+Na	-0.69927	93.3738	137.13	NA	6.07965	NULL
	6.09_238.1927m/z	Prilocaine;	C07531	C13H20N2O	M+NH4	6.09019	93.5633	238.193	NA	6.09393	NULL
	6.09_261.1240n	Yellow OB; 1-[2-(2-Methylphenyl)diazenyl]-2-naphthalenamine;	C19553	C17H15N3	M+Na, M+K	-9.85663	63.7979	284.113	261.124	6.09393	NULL
	6.09_450.1974m/z	Zizybeoside I;	C17564	C19H28O11	M+NH4	0.876967	81.9819	450.197	NA	6.09393	NULL
	6.09_477.1602m/z	Methotrexate;	C01937	C20H22N8O5	M+Na	-0.687565	94.3659	477.16	NA	6.09393	map04976 Bile secretion
	6.09_607.2179m/z	Magnesium protoporphyrin; Magnesium protoporphyrin IX; Mg-protoporphyrin IX;	C03516	C34H32MgN4O4	M+Na	2.14226	65.3229	607.218	NA	6.09393	map00860 Porphyrin and chlorophyll metabolism; map01100 Metabolic pathways; map01110 Biosynthesis of secondary metabolites
	6.11_763.3586m/z	Bis(glutathionyl)spermine; N1,N12-Bis(glutathionyl)spermine;	C16563	C30H56N10O10S2	M+H-H2O	-0.498749	79.6504	763.359	NA	6.10822	map00480 Glutathione metabolism
	6.12_290.2666m/z	16-Hydroxypalmitate; 16-Hydroxypalmitic acid;	C18218	C16H32O3	M+NH4	-8.88826	93.5587	290.267	NA	6.12252	map00073 Cutin, suberine and wax biosynthesis; map01100 Metabolic pathways
	6.12_749.3459m/z	Adiantifoline;	C09323	C42H50N2O9	M+Na	6.9568	72.961	749.346	NA	6.12252	NULL
	6.17_288.2509m/z	16-Oxo-palmitate;	C19614	C16H30O3	M+NH4	-9.13252	97.2567	288.251	NA	6.16537	map00073 Cutin, suberine and wax biosynthesis; map01100 Metabolic pathways
	6.17_387.2722m/z	6-Deoxyerythronolide B;	C03240	C21H38O6	M+H	-4.86252	90.7542	387.272	NA	6.16537	map00522 Biosynthesis of 12-, 14- and 16-membered macrolides; map01130 Biosynthesis of antibiotics
	6.17_471.2194m/z	Atractyloside A;	C17858	C21H36O10	M+Na	-1.38797	97.017	471.219	NA	6.16537	NULL
	6.19_277.0445m/z	5-L-Glutamyl-taurine; 5-Glutamyl-taurine; Glutaurine;	C05844	C7H14N2O6S	M+Na	-7.75538	86.4332	277.045	NA	6.1861	map00430 Taurine and hypotaurine metabolism
	6.20_531.0940m/z	Aurantio-obtusin beta-D-glucoside;	C10303	C23H24O12	M+K	8.23602	90.2818	531.094	NA	6.20038	NULL
	6.21_227.1499n	N-Octanoyl-L-homoserine lactone; C8-HSL; N-[(3S)-Tetrahydro-2-oxo-3-furanyl]octanamide;	C21199	C12H21NO3	M+H-H2O, M+Na	-9.82502	92.318	250.139	227.15	6.21467	map02024 Quorum sensing
	6.21_246.2407m/z	Tetradecanoic acid; Tetradecanoate; Myristic acid;	C06424	C14H28O2	M+NH4	-8.95352	97.9408	246.241	NA	6.21467	map00061 Fatty acid biosynthesis; map01100 Metabolic pathways
	6.23_649.2836m/z	N1,N5,N10-Tricaffeoyl spermidine;	C18070	C34H37N3O9	M+NH4	-5.09202	90.5428	649.284	NA	6.22895	map00940 Phenylpropanoid biosynthesis
	6.24_234.1441m/z	gamma-Glutamyl-gamma-aminobutyraldehyde;	C15700	C9H16N2O4	M+NH4	-3.43445	91.505	234.144	NA	6.24323	map00330 Arginine and proline metabolism; map01100 Metabolic pathways
	6.24_551.1403m/z	Pumiloside;	C16723	C26H28N2O9	M+K	-4.5922	95.7894	551.14	NA	6.24323	map01063 Biosynthesis of alkaloids derived from shikimate pathway
	6.26_178.1204m/z	N-Methylpelletierine;	C06184	C9H17NO	M+Na	1.00066	98.0224	178.12	NA	6.25753	map00960 Tropane, piperidine and pyridine alkaloid biosynthesis; map01064 Biosynthesis of alkaloids derived from ornithine, lysine and nicotinic acid; map01110 Biosynthesis of secondary metabolites
	6.26_290.2667m/z	16-Hydroxypalmitate; 16-Hydroxypalmitic acid;	C18218	C16H32O3	M+NH4	-8.38118	97.1712	290.267	NA	6.25753	map00073 Cutin, suberine and wax biosynthesis; map01100 Metabolic pathways
	6.26_430.0722m/z	Imazosulfuron;	C18443	C14H13ClN6O5S	M+NH4	6.67126	69.2387	430.072	NA	6.25753	NULL
	6.27_496.1280m/z	Oxytetracycline hydrochloride; OTC;	C13055	C22H24ClN2O9	M+H	7.47474	71.1291	496.128	NA	6.27182	NULL
	6.29_471.2190m/z	Atractyloside A;	C17858	C21H36O10	M+Na	-2.34004	95.2767	471.219	NA	6.2861	NULL
	6.31_633.2900m/z	Phaeantharine;	C09608	C39H40N2O6+2	M+H	-9.37238	89.7919	633.29	NA	6.31467	NULL
	6.33_483.2195m/z	Cisapride;	C06910	C23H29ClFN3O4	M+NH4	5.60006	70.4983	483.219	NA	6.32897	NULL
	6.33_807.3473m/z	Deltorphin C; Deltorphin I;	C18097	C37H52N8O10	M+K	4.57719	90.9568	807.347	NA	6.32897	map07224 Opioid receptor agonists/antagonists
	6.34_262.2353m/z	2S-Hydroxytetradecanoic acid; 2S-Hydroxytetradecanoate;	C13790	C14H28O3	M+NH4	-9.8374	97.725	262.235	NA	6.34325	NULL
	6.36_216.1567m/z	Hercynine; Nalpha,Nalpha,Nalpha-Trimethyl-L-histidine;	C05575	C9H16N3O2+	M+NH4	-6.99284	88.0717	216.157	NA	6.35753	map00340 Histidine metabolism
	6.39_398.2441m/z	Carbosulfan;	C18416	C20H32N2O3S	M+NH4	-8.19195	79.8081	398.244	NA	6.3861	NULL
	6.40_891.3346m/z	Precorrin 4;	C06407	C44H52N4O17	M+H-H2O	5.6646	87.5669	891.335	NA	6.4004	map00860 Porphyrin and chlorophyll metabolism; map01100 Metabolic pathways
	6.40_938.3588m/z	Cobyrinate c-monamide; Cobyrinic acid c-monoamide;	C19724	C45H60CoN5O13+	M+H	-0.463108	62.5884	938.359	NA	6.4004	NULL
	6.41_246.1436m/z	(S)-ATPA;	C13733	C10H16N2O4	M+NH4	-5.55062	92.784	246.144	NA	6.41468	NULL
	6.41_406.2011m/z	Nisoldipine;	C07699	C20H24N2O6	M+NH4	9.78801	94.8991	406.201	NA	6.41468	NULL
	6.43_182.0979m/z	Phenylheptatriyne; 1-Phenylhepta-1,3,5-triyne;	C08456	C13H8	M+NH4	8.70525	92.2898	182.098	NA	6.42897	NULL
	6.43_255.1610m/z	Ferimzone; (Z)-Ferimzone;	C18579	C15H18N4	M+H	2.15635	98.3262	255.161	NA	6.42897	NULL
	6.43_290.2665m/z	16-Hydroxypalmitate; 16-Hydroxypalmitic acid;	C18218	C16H32O3	M+NH4	-8.92162	96.4196	290.267	NA	6.42897	map00073 Cutin, suberine and wax biosynthesis; map01100 Metabolic pathways
	6.44_231.1749m/z	2-Polyprenylphenol;	C05807	C11H14O.[C5H8]n	M+H	2.30131	NA	231.175	NA	6.44325	map00130 Ubiquinone and other terpenoid-quinone biosynthesis; map01100 Metabolic pathways; map01110 Biosynthesis of secondary metabolites
	6.44_471.2191m/z	Atractyloside A;	C17858	C21H36O10	M+Na	-2.18198	95.4454	471.219	NA	6.44325	NULL
	6.44_483.2193m/z	Cisapride;	C06910	C23H29ClFN3O4	M+NH4	5.20943	65.4382	483.219	NA	6.44325	NULL
	6.44_629.2996m/z	Primary fluorescent chlorophyll catabolite;	C18098	C35H40N4O7	M+H	4.11488	90.0108	629.3	NA	6.44325	map00860 Porphyrin and chlorophyll metabolism; map01110 Biosynthesis of secondary metabolites
	6.44_803.3672m/z	Dermorphin;	C20030	C40H50N8O10	M+H	-6.31233	81.9928	803.367	NA	6.44325	NULL
	6.46_611.2305m/z	Gnidicin;	C09095	C36H36O10	M+H-H2O	4.60567	84.2329	611.23	NA	6.45753	NULL
	6.49_139.1088m/z	Tromethamine; 2-Amino-2-(hydroxymethyl)-1,3-propanediol; Trometamol;	C07182	C4H11NO3	M+NH4	8.69876	97.1441	139.109	NA	6.48612	NULL
	6.49_269.0672m/z	Fenaminosulf; para-Dimethylaminoazobenzenediazo sodium sulfonate;	C18937	C8H10N3NaO3S	M+NH4	-2.62242	77.0213	269.067	NA	6.48612	NULL
	6.49_493.2790m/z	Mucronine B;	C10010	C28H36N4O4	M+H	-3.87391	90.4314	493.279	NA	6.48612	NULL
	6.49_852.4236m/z	Tubulysin B;	C15703	C42H63N5O10S	M+Na	5.82639	79.7338	852.424	NA	6.48612	NULL
	6.50_677.1501m/z	2-(S-Glutathionyl)acetyl glutathione;	C14863	C22H34N6O13S2	M+Na	-2.50911	85.3465	677.15	NA	6.5004	map00980 Metabolism of xenobiotics by cytochrome P450
	6.51_229.1779m/z	Atraton;	C19098	C9H17N5O	M+NH4	3.70138	70.8673	229.178	NA	6.51468	NULL
	6.51_298.1305m/z	Primaquine;	C07627	C15H21N3O	M+K	-4.4992	85.7442	298.13	NA	6.51468	NULL
	6.52_137.1295m/z	Octane; n-Octane;	C01387	C8H18	M+Na	-4.83212	91.3999	137.13	NA	6.51825	NULL
	6.52_771.3256m/z	Correolide;	C13849	C40H52O16	M+H-H2O	4.22843	69.6179	771.326	NA	6.51825	NULL
	6.54_466.2638m/z	Atractyloside A;	C17858	C21H36O10	M+NH4	-1.86631	93.8945	466.264	NA	6.53542	NULL
	6.54_527.2456m/z	Morellin;	C10085	C33H36O7	M+H-H2O	5.09586	79.5485	527.246	NA	6.53542	NULL
	6.55_109.0988m/z	n-Hexane; Hexane;	C11271	C6H14	M+Na	0.02288	99.1823	109.099	NA	6.5497	NULL
	6.55_763.3647m/z	Bis(glutathionyl)spermine; N1,N12-Bis(glutathionyl)spermine;	C16563	C30H56N10O10S2	M+H-H2O	7.43768	75.871	763.365	NA	6.5497	map00480 Glutathione metabolism
	6.56_272.2562m/z	(9Z)-Hexadecenoic acid; Palmitoleic acid; cis-9-Hexadecenoic acid; (9Z)-Hexadec-9-enoate;	C08362	C16H30O2	M+NH4	-8.72257	94.1733	272.256	NA	6.56398	map00061 Fatty acid biosynthesis
	6.61_404.1251m/z	Azoxystrobin;	C18558	C22H17N3O5	M+H	2.49983	80.1772	404.125	NA	6.60685	NULL
	6.62_590.1771m/z	Novclobiocin 104;	C12473	C29H32ClNO10	M+H	-2.81813	87.2658	590.177	NA	6.62113	map00401 Novobiocin biosynthesis; map01130 Biosynthesis of antibiotics
	6.64_407.2542m/z	Nandrolone phenpropionate; Nandrolone phenylpropionate;	C08155	C27H34O3	M+H	-9.59666	85.9229	407.254	NA	6.63542	NULL
	6.65_293.1702m/z	(10S)-Juvenile hormone III acid diol;	C16506	C15H26O4	M+Na	-7.89833	83.4637	293.17	NA	6.6497	map00981 Insect hormone biosynthesis
	6.65_650.3302n	Thapsigargin;	C09561	C34H50O12	M+NH4, M+Na	-0.0691669	96.3401	673.341	650.33	6.6497	NULL
	6.65_743.3798m/z	Epivoacorine;	C09156	C43H52N4O6	M+Na	2.66781	84.3568	743.38	NA	6.6497	NULL
	6.66_618.3023m/z	Penitrem F;	C20598	C37H44ClNO5	M+H	6.91519	53.9853	618.302	NA	6.66398	NULL
	6.68_492.2705n	Mucronine B;	C10010	C28H36N4O4	M+H-H2O, M+H	-6.47515	89.2356	493.279	492.27	6.67828	NULL
	6.68_665.3853m/z	Phytolaccoside B; Esculentoside B;	C08968	C36H56O11	M+H	-6.40386	78.3598	665.385	NA	6.67828	NULL
	6.68_683.3277m/z	Fetidine;	C09441	C40H46N2O8	M+H	-7.25327	86.7553	683.328	NA	6.67828	NULL
	6.69_137.1296m/z	Octane; n-Octane;	C01387	C8H18	M+Na	-4.17596	91.1388	137.13	NA	6.69257	NULL
	6.69_443.1575m/z	Paeonolide;	C10715	C20H28O12	M+H-H2O	5.87884	69.7594	443.157	NA	6.69257	NULL
	6.71_198.1229n	Hercynine; Nalpha,Nalpha,Nalpha-Trimethyl-L-histidine;	C05575	C9H16N3O2+	M+H-H2O, M+Na	-6.67726	95.3046	181.12	198.123	6.70685	map00340 Histidine metabolism
	6.71_209.0530m/z	AMPA; alpha-Amino-3-hydroxy-5-methyl-4-isoxazolepropionic acid;	C13672	C7H10N2O4	M+Na	-1.50558	92.3343	209.053	NA	6.70685	NULL
	6.72_389.2485m/z	Nandrolone phenpropionate; Nandrolone phenylpropionate;	C08155	C27H34O3	M+H-H2O	2.44928	82.3168	389.249	NA	6.72113	NULL
	6.72_437.2496m/z	Rhodojaponin IV;	C09180	C24H38O8	M+H-H2O	-8.29836	87.8066	437.25	NA	6.72113	NULL
	6.72_671.3298m/z	Geissospermine;	C09200	C40H48N4O3	M+K	-9.4893	86.1082	671.33	NA	6.72113	NULL
	6.74_133.0306m/z	THTC; 2-n-Tetrahydrothiophenecarboxylic acid;	C11074	C5H8O2S	M+H	-8.7095	55.2134	133.031	NA	6.73542	NULL
	6.74_219.9837m/z	L-Selenomethionine;	C05335	C5H11NO2Se	M+Na	-5.12386	0.498161	219.984	NA	6.73542	map00450 Selenocompound metabolism
	6.74_242.0666m/z	N-(2,3-Dihydroxybenzoyl)-L-serine; 2,3-Dihydroxy-N-benzoyl-L-serine; 2,3-Dihydroxybenzoylserine;	C04204	C10H11NO6	M+H	3.04483	94.5457	242.067	NA	6.73542	NULL
	6.74_327.0158m/z	Diclofop;	C18716	C15H12Cl2O4	M+H	-8.54129	63.5571	327.016	NA	6.73542	NULL
	6.74_350.0434m/z	Etaconazole; CGA 64251;	C11293	C14H15Cl2N3O2	M+Na	0.194069	47.2912	350.043	NA	6.73542	NULL
	6.74_468.2774m/z	Atractyloside B;	C17859	C21H38O10	M+NH4	-6.5288	78.2621	468.277	NA	6.73542	NULL
	6.76_557.2578m/z	Ingenol 3,20-dibenzoate;	C09113	C34H36O7	M+H	7.94256	76.1356	557.258	NA	6.764	NULL
	6.76_592.2650n	Pheophorbide a;	C18021	C35H36N4O5	M+H, M+Na, M+K	-6.1083	36.5116	615.253	592.265	6.764	map00860 Porphyrin and chlorophyll metabolism; map01110 Biosynthesis of secondary metabolites
	6.76_685.3412m/z	Abrusoside A;	C08920	C36H54O10	M+K	9.86092	83.6516	685.341	NA	6.764	NULL
	6.78_423.2802m/z	UCL 1608;	C13788	C30H31N	M+NH4	1.78359	89.6094	423.28	NA	6.77828	NULL
	6.79_277.2124m/z	(9Z)-Hexadecenoic acid; Palmitoleic acid; cis-9-Hexadecenoic acid; (9Z)-Hexadec-9-enoate;	C08362	C16H30O2	M+Na	-5.36692	95.7903	277.212	NA	6.79257	map00061 Fatty acid biosynthesis
	6.79_284.9892m/z	1-Hydroxy-2-methyl-2-butenyl 4-diphosphate; (E)-4-Hydroxy-3-methyl-but-2-enyl diphosphate; (E)-4-Hydroxy-3-methylbut-2-en-1-yl diphosphate;	C11811	C5H12O8P2	M+Na	-2.79196	60.9226	284.989	NA	6.79257	map00900 Terpenoid backbone biosynthesis; map01062 Biosynthesis of terpenoids and steroids; map01100 Metabolic pathways; map01110 Biosynthesis of secondary metabolites; map01130 Biosynthesis of antibiotics
	6.79_350.2052n	4,4-Difluoropregn-5-ene-3,20-dione;	C15152	C21H28F2O2	M+H, M+Na	-1.39164	74.3436	373.167	350.205	6.79257	NULL
	6.82_341.1330m/z	Zearalenone;	C09981	C18H22O5	M+Na	-9.35024	57.9323	341.133	NA	6.82113	NULL
	6.85_273.2648n	Hexadecasphinganine;	C13915	C16H35NO2	M+H-H2O, M+Na, M+H	-7.3135	97.7029	274.272	273.265	6.84972	NULL
	6.87_317.2913n	Phytosphingosine; 4-D-Hydroxysphinganine;	C12144	C18H39NO3	M+H, M+Na	-5.34043	96.555	318.299	317.291	6.87043	map00600 Sphingolipid metabolism; map01100 Metabolic pathways
	6.87_374.1143m/z	Violaceinic acid; Violaceinate;	C21135	C21H15N3O4	M+H	1.92798	79.52	374.114	NA	6.87043	map00404 Staurosporine biosynthesis; map01130 Biosynthesis of antibiotics
	6.90_109.0988m/z	n-Hexane; Hexane;	C11271	C6H14	M+Na	0.147581	98.836	109.099	NA	6.89902	NULL
	6.90_232.1417n	Piperazine adipate;	C13811	C10H20N2O4	M+NH4, M+Na	-2.73328	98.7615	250.175	232.142	6.89902	NULL
	6.90_329.1495n	Cypendazole;	C18917	C16H19N5O3	M+H-H2O, M+H	2.25825	96.1403	312.146	329.15	6.89902	NULL
	6.90_344.3136m/z	2-Oxophytanate; 2-Oxophytanic acid;	C02117	C20H38O3	M+NH4	-7.03969	93.3444	344.314	NA	6.89902	NULL
	6.90_405.3440n	Aminopentol; AP1;	C19805	C22H47NO5	M+H, M+Na	-3.5652	95.6713	406.351	405.344	6.89902	NULL
	6.90_477.2840m/z	Cyclic-3,20-bis(1,2-ethanediyl acetal)-11alpha-(acetyloxy)-5alpha,6alpha-epoxypregnane-3,20-dione;	C14990	C27H40O7	M+H	-1.40036	95.2144	477.284	NA	6.89902	NULL
	6.91_288.2872m/z	Methyl palmitate;	C16995	C17H34O2	M+NH4	-9.09846	92.2238	288.287	NA	6.9133	NULL
	6.91_428.1216m/z	Bensulfuron-methyl; Bensulfuron methyl; Methyl bensulfuron;	C10937	C16H18N4O7S	M+NH4	-4.49095	82.7986	428.122	NA	6.9133	NULL
	6.91_743.3821m/z	Epivoacorine;	C09156	C43H52N4O6	M+Na	5.83108	80.7212	743.382	NA	6.9133	NULL
	6.94_290.2672m/z	16-Hydroxypalmitate; 16-Hydroxypalmitic acid;	C18218	C16H32O3	M+NH4	-6.44218	97.5478	290.267	NA	6.94187	map00073 Cutin, suberine and wax biosynthesis; map01100 Metabolic pathways
	6.94_877.2234m/z	Malonylawobanin;	C08653	C39H39O22+	M+NH4	-4.31772	93.169	877.223	NA	6.94187	NULL
	6.96_557.2581m/z	Ingenol 3,20-dibenzoate;	C09113	C34H36O7	M+H	8.56242	74.8314	557.258	NA	6.95617	NULL
	6.97_493.2790m/z	Mucronine B;	C10010	C28H36N4O4	M+H	-3.915	86.7258	493.279	NA	6.97045	NULL
	6.98_108.0936n	4-Vinylcyclohexene; 4-Vinyl-1-cyclohexene;	C19310	C8H12	M+Na, M+K	-2.45298	98.1561	147.063	108.094	6.98473	NULL
	6.98_293.0770n	Panfuran S; Dihydroxymethylfuratrizine;	C19289	C11H11N5O5	M+H, M+NH4	3.32735	59.9276	311.083	293.077	6.98473	NULL
	6.98_443.0994m/z	Anhydrochlortetracycline; Anhydro-7-chlorotetracycline;	C18297	C22H21ClN2O7	M+H-H2O	-2.32938	72.727	443.099	NA	6.98473	NULL
	6.98_455.1546m/z	Zizybeoside I;	C17564	C19H28O11	M+Na	5.16283	70.6036	455.155	NA	6.98473	NULL
	6.98_464.2682n	Psychotrine;	C09612	C28H36N2O4	M+H-H2O, M+H	1.41376	92.076	447.265	464.268	6.98473	NULL
	6.98_482.1057m/z	11-O-Demethylpradinone I;	C06775	C24H16O10	M+NH4	-5.32919	70.9734	482.106	NA	6.98473	NULL
	6.98_489.2267m/z	Laserpitin;	C09697	C25H38O7	M+K	3.89368	85.9292	489.227	NA	6.98473	NULL
	6.98_502.2448m/z	Hydrocortisone sodium succinate;	C08178	C25H33NaO8	M+NH4	7.62891	71.7347	502.245	NA	6.98473	NULL
	6.98_543.0648m/z	Pseudohypericin;	C10392	C30H16O9	M+Na	-7.46774	91.4407	543.065	NA	6.98473	NULL
	6.98_599.2403m/z	Geldanamycin;	C11222	C29H40N2O9	M+K	6.7241	96.7424	599.24	NA	6.98473	NULL
	6.98_621.1641m/z	Kanamycin sulfate; Kanamycin monosulfate;	C08046	C18H38N4O15S	M+K	-7.77819	65.7666	621.164	NA	6.98473	NULL
	6.98_651.1984m/z	Novobiocin;	C05080	C31H36N2O11	M+K	5.45997	85.0589	651.198	NA	6.98473	map00401 Novobiocin biosynthesis; map01130 Biosynthesis of antibiotics
	6.98_667.3312m/z	Lopinavir;	C12871	C37H48N4O5	M+K	8.80881	84.2018	667.331	NA	6.98473	NULL
	6.98_725.2273m/z	Flavonol 3-O-beta-D-glucosyl-(1->2)-beta-D-glucosyl-(1->2)-beta-D-glucoside;	C15582	C33H40O18	M+H	-1.97774	89.6081	725.227	NA	6.98473	NULL
	6.98_77.0363m/z	1,3-Butadiene;	C16450	C4H6	M+Na	3.18631	97.2957	77.0363	NA	6.98473	NULL
	6.98_792.3304m/z	Aclacinomycin Y;	C18639	C42H51NO15	M+H-H2O	9.63066	86.0437	792.33	NA	6.98473	map01057 Biosynthesis of type II polyketide products; map01130 Biosynthesis of antibiotics
	6.98_94.0392m/z	Cytosine;	C00380	C4H5N3O	M+H-H2O	-6.52114	98.5904	94.0392	NA	6.98473	map00240 Pyrimidine metabolism; map01100 Metabolic pathways
	7.00_557.1636m/z	Dalpanin;	C10416	C26H30O12	M+Na	1.17172	92.6257	557.164	NA	6.99902	NULL
	7.01_413.1811m/z	Fluocinolone;	C07006	C21H26F2O6	M+H	9.79571	32.94	413.181	NA	7.0133	NULL
	7.03_448.2334m/z	Athamantin;	C09123	C24H30O7	M+NH4	1.01427	93.6242	448.233	NA	7.02758	NULL
	7.04_227.1641m/z	Norspermine; N,N'-Bis(3-aminopropyl)-1,3-propanediamine;	C21004	C9H24N4	M+K	4.29659	98.7425	227.164	NA	7.04188	NULL
	7.04_284.9893m/z	1-Hydroxy-2-methyl-2-butenyl 4-diphosphate; (E)-4-Hydroxy-3-methyl-but-2-enyl diphosphate; (E)-4-Hydroxy-3-methylbut-2-en-1-yl diphosphate;	C11811	C5H12O8P2	M+Na	-2.7082	94.6736	284.989	NA	7.04188	map00900 Terpenoid backbone biosynthesis; map01062 Biosynthesis of terpenoids and steroids; map01100 Metabolic pathways; map01110 Biosynthesis of secondary metabolites; map01130 Biosynthesis of antibiotics
	7.04_617.2974m/z	12-Ethyl-8-isobutylbacteriochlorophyllide d;	C21434	C36H40MgN4O4	M+H	0.188196	54.8339	617.297	NA	7.04188	map00860 Porphyrin and chlorophyll metabolism
	7.04_797.2418m/z	7,8-Dihydromethanopterin;	C05927	C30H43N6O16P	M+Na	6.80696	78.2668	797.242	NA	7.04188	map00790 Folate biosynthesis
	7.06_255.1603m/z	Ferimzone; (Z)-Ferimzone;	C18579	C15H18N4	M+H	-0.656976	86.57	255.16	NA	7.05617	NULL
	7.07_483.3083m/z	11-Deoxocucurbitacin I;	C08807	C30H44O6	M+H-H2O	-4.32231	89.5816	483.308	NA	7.07045	NULL
	7.07_679.3315m/z	Thalicarpine;	C09655	C41H48N2O8	M+H-H2O	-9.06106	80.6858	679.331	NA	7.07045	NULL
	7.08_288.2506m/z	16-Oxo-palmitate;	C19614	C16H30O3	M+NH4	-9.91697	96.7271	288.251	NA	7.08473	map00073 Cutin, suberine and wax biosynthesis; map01100 Metabolic pathways
	7.10_477.2837m/z	Cyclic-3,20-bis(1,2-ethanediyl acetal)-11alpha-(acetyloxy)-5alpha,6alpha-epoxypregnane-3,20-dione;	C14990	C27H40O7	M+H	-2.04985	65.7028	477.284	NA	7.09902	NULL
	7.10_797.4287m/z	Diginatin; Diginatigenin 3-O-tridigitoxoside;	C08861	C41H64O15	M+H	-3.94657	84.5594	797.429	NA	7.09902	NULL
	7.11_198.1227n	Hercynine; Nalpha,Nalpha,Nalpha-Trimethyl-L-histidine;	C05575	C9H16N3O2+	M+H-H2O, M+Na	-7.6929	92.9902	181.119	198.123	7.11332	map00340 Histidine metabolism
	7.11_269.0757m/z	Portulacaxanthin III;	C08566	C11H12N2O6	M+H	-4.03775	87.8601	269.076	NA	7.11332	NULL
	7.11_288.2874m/z	Methyl palmitate;	C16995	C17H34O2	M+NH4	-8.58356	96.6871	288.287	NA	7.11332	NULL
	7.11_490.2911n	Hemibrevetoxin B;	C20016	C28H42O7	M+H-H2O, M+H	-3.91202	91.9179	491.298	490.291	7.11332	NULL
	7.13_286.3081m/z	Octadecanal;	C01838	C18H36O	M+NH4	-8.62235	91.6868	286.308	NA	7.1276	NULL
	7.13_336.2487m/z	(+)-Prosopinine;	C10167	C18H35NO3	M+Na	-7.091	83.8151	336.249	NA	7.1276	NULL
	7.13_877.2224m/z	Malonylawobanin;	C08653	C39H39O22+	M+NH4	-5.46033	86.1309	877.222	NA	7.1276	NULL
	7.14_743.3843m/z	Epivoacorine;	C09156	C43H52N4O6	M+Na	8.9115	79.9301	743.384	NA	7.14188	NULL
	7.16_252.9949m/z	Cartilagineal;	C17102	C10H11Cl3O	M+H	0.136927	42.0551	252.995	NA	7.15617	NULL
	7.16_325.9990n	Fenuron-TCA; Fenuron TCA;	C19077	C11H13Cl3N2O3	M+H, M+Na	-0.64089	40.6648	327.006	325.999	7.15617	NULL
	7.16_329.9932n	Athidathion;	C18964	C8H15N2O4PS3	M+H, M+Na	0.155428	85.9291	331	329.993	7.15617	NULL
	7.17_162.0450n	Methomyl;	C11196	C5H10N2O2S	M+H, M+K	-8.11966	82.5556	201.03	162.045	7.17045	NULL
	7.17_176.0596m/z	2,4,6-Triaminotoluene;	C16400	C7H11N3	M+K	8.34599	77.3866	176.06	NA	7.17045	map00633 Nitrotoluene degradation; map01120 Microbial metabolism in diverse environments
	7.17_178.0769m/z	Benalfocin; SK&F 86466;	C10970	C11H14ClN	M+H-H2O	-6.43339	60.0811	178.077	NA	7.17045	NULL
	7.17_387.1225n	Dimethomorph;	C18583	C21H22ClNO4	M+H, M+Na, M+K	-3.13797	71.4522	388.13	387.123	7.17045	NULL
	7.17_421.3159m/z	Istamycin C;	C17995	C18H37N5O5	M+NH4	6.53542	95.2988	421.316	NA	7.17045	NULL
	7.17_435.3258m/z	Doxercalciferol; 1alpha-Hydroxyergocalciferol;	C08211	C28H44O2	M+Na	5.85894	95.5106	435.326	NA	7.17045	NULL
	7.17_460.2099m/z	Decaline; Decalin;	C10589	C26H31NO5	M+Na	1.06917	58.0186	460.21	NA	7.17045	NULL
	7.17_587.3663m/z	Cholesteryl-beta-D-glucoside;	C03855	C33H56O6	M+K	-8.33629	91.466	587.366	NA	7.17045	NULL
	7.17_590.1766m/z	Novclobiocin 104;	C12473	C29H32ClNO10	M+H	-3.60234	87.21	590.177	NA	7.17045	map00401 Novobiocin biosynthesis; map01130 Biosynthesis of antibiotics
	7.17_797.2400m/z	7,8-Dihydromethanopterin;	C05927	C30H43N6O16P	M+Na	4.45732	88.2641	797.24	NA	7.17045	map00790 Folate biosynthesis
	7.20_462.2141m/z	Parsonsine;	C10357	C22H33NO8	M+Na	9.65522	95.8969	462.214	NA	7.2026	NULL
	7.22_270.2038m/z	L-Octanoylcarnitine;	C02838	C15H29NO4	M+H-H2O	-9.06323	91.0822	270.204	NA	7.21975	NULL
	7.23_298.0729n	5'-S-Methyl-5'-thioinosine; 5'-Deoxy-5'-methylthioinosine; S-Methyl-5'-thioinosine;	C19787	C11H14N4O4S	M+Na, M+K	-2.2058	84.3743	321.062	298.073	7.23405	map00270 Cysteine and methionine metabolism; map01100 Metabolic pathways
	7.23_339.1755m/z	Salbostatin;	C17698	C13H23NO8	M+NH4	-2.0982	80.2575	339.176	NA	7.23405	map00525 Acarbose and validamycin biosynthesis; map01130 Biosynthesis of antibiotics
	7.23_341.0338m/z	Diclofop methyl;	C11021	C16H14Cl2O4	M+H	-1.26065	51.7282	341.034	NA	7.23405	NULL
	7.26_293.1712m/z	(10S)-Juvenile hormone III acid diol;	C16506	C15H26O4	M+Na	-4.3059	69.776	293.171	NA	7.26262	map00981 Insect hormone biosynthesis
	7.26_310.1759n	Botrydial;	C09622	C17H26O5	M+H, M+Na	-6.92576	88.0982	311.183	310.176	7.26262	NULL
	7.28_165.0518m/z	4-Oxocyclohexanecarboxylate;	C03767	C7H10O3	M+Na	-2.66581	96.4217	165.052	NA	7.2769	NULL
	7.28_220.1073n	N-Acetyl-beta-D-glucosaminylamine;	C01239	C8H16N2O5	M+H-H2O, M+H	6.33519	89.6453	203.104	220.107	7.2769	NULL
	7.28_743.3825m/z	Epivoacorine;	C09156	C43H52N4O6	M+Na	6.44072	60.8378	743.383	NA	7.2769	NULL
	7.29_261.1438m/z	Methaphenilene;	C11113	C15H20N2S	M+H	6.95326	82.4875	261.144	NA	7.29118	NULL
	7.29_599.3279m/z	N3'-Acetylapramycin;	C02856	C23H43N5O12	M+NH4	5.59554	93.4302	599.328	NA	7.29118	NULL
	7.29_679.3323m/z	Thalicarpine;	C09655	C41H48N2O8	M+H-H2O	-7.81155	79.6988	679.332	NA	7.29118	NULL
	7.31_482.2863n	Fusicoccin H;	C09093	C26H42O8	M+H-H2O, M+NH4, M+K	-3.44385	72.6067	521.259	482.286	7.30548	NULL
	7.32_260.2144m/z	Lycodine;	C09876	C16H22N2	M+NH4	9.37714	80.2117	260.214	NA	7.31977	NULL
	7.32_315.2179m/z	Ipratropium;	C07052	C20H30NO3+	M+H-H2O	-4.09494	21.3977	315.218	NA	7.31977	NULL
	7.32_336.2483m/z	(+)-Prosopinine;	C10167	C18H35NO3	M+Na	-8.30329	81.5404	336.248	NA	7.31977	NULL
	7.32_491.2988m/z	Hemibrevetoxin B;	C20016	C28H42O7	M+H	-3.19661	91.4934	491.299	NA	7.31977	NULL
	7.32_635.3432m/z	Metocurine;	C07919	C40H48N2O6+2	M+H-H2O	-7.26313	78.2651	635.343	NA	7.31977	map07221 Nicotinic cholinergic receptor antagonists
	7.33_460.3252m/z	L-Ascorbic acid, 6-octadecanoate; L-Ascorbic acid monostearate;	C20340	C24H42O7	M+NH4	-3.8461	95.0035	460.325	NA	7.33405	NULL
	7.35_301.2959n	Sphinganine; Dihydrosphingosine; 2-Amino-1,3-dihydroxyoctadecane;	C00836	C18H39NO2	M+H-H2O, M+H, M+Na	-7.18802	96.91	302.304	301.296	7.34833	map00600 Sphingolipid metabolism; map01100 Metabolic pathways; map04071 Sphingolipid signaling pathway
	7.36_137.1297m/z	Octane; n-Octane;	C01387	C8H18	M+Na	-2.89971	87.7528	137.13	NA	7.36262	NULL
	7.38_141.0875m/z	2-Butoxyethanol;	C19355	C6H14O2	M+Na	-9.38939	93.1717	141.087	NA	7.37692	NULL
	7.38_478.2242m/z	20-Hydroxyleukotriene E4; 20-OH-LTE4; 20-OH-Leukotriene E4;	C03577	C23H37NO6S	M+Na	1.82597	51.2376	478.224	NA	7.37692	map00590 Arachidonic acid metabolism
	7.41_241.1767m/z	Neostigmine;	C07258	C12H19N2O2+	M+NH4	-8.10189	40.6784	241.177	NA	7.40548	NULL
	7.41_305.2073m/z	6-Oxabicyclo[3.1.0]hexane-2-undecanoic acid methyl ester;	C15465	C17H30O3	M+Na	-4.84251	56.0559	305.207	NA	7.40548	NULL
	7.41_307.1857m/z	(10S)-Juvenile hormone III diol;	C16505	C16H28O4	M+Na	-7.8624	92.898	307.186	NA	7.40548	map00981 Insect hormone biosynthesis
	7.41_339.2122m/z	4,4-Difluoro-17beta-hydroxy-17alpha-methyl-androst-5-en-3-one;	C14910	C20H28F2O2	M+H	-2.41885	96.6089	339.212	NA	7.40548	NULL
	7.41_341.1432n	Cyclacillin; Ciclacillin;	C12766	C15H23N3O4S	M+H-H2O, M+H	6.67532	47.9033	324.14	341.143	7.40548	NULL
	7.41_442.1830n	Lusitanicoside;	C10474	C21H30O10	M+Na, M+K	-2.10067	64.2622	465.172	442.183	7.40548	NULL
	7.41_497.2605m/z	Amastatin;	C01552	C21H38N4O8	M+Na	4.87379	84.9088	497.26	NA	7.40548	NULL
	7.42_260.1738n	Carisoprodol;	C07927	C12H24N2O4	M+H, M+NH4	0.869499	95.2157	278.207	260.174	7.41977	NULL
	7.42_613.3445m/z	Remikiren; Ro 42-5892;	C07465	C33H50N4O6S	M+H-H2O	4.31393	86.4803	613.345	NA	7.41977	NULL
	7.43_318.2972m/z	Phytosphingosine; 4-D-Hydroxysphinganine;	C12144	C18H39NO3	M+H	-9.61062	94.9712	318.297	NA	7.43405	map00600 Sphingolipid metabolism; map01100 Metabolic pathways
	7.43_332.2174m/z	Pergolide;	C07425	C19H26N2S	M+NH4	6.06351	73.6513	332.217	NA	7.43405	NULL
	7.45_502.2797m/z	Delcorine;	C08675	C26H41NO7	M+Na	4.54977	82.4694	502.28	NA	7.44833	NULL
	7.48_107.0834m/z	Cyclohexane;	C11249	C6H12	M+Na	3.10937	99.5689	107.083	NA	7.47692	map00930 Caprolactam degradation; map01120 Microbial metabolism in diverse environments
	7.48_307.0919n	S-Succinyldihydrolipoamide;	C01169	C12H21NO4S2	M+H, M+NH4	2.2039	53.5105	308.099	307.092	7.47692	NULL
	7.48_471.1313m/z	Phrymarolin I;	C10737	C24H24O11	M+H-H2O	5.67193	81.5098	471.131	NA	7.47692	NULL
	7.48_516.1673n	S-(Hydroxymethyl)mycothiol;	C18235	C18H32N2O13S	M+H-H2O, M+H	9.28296	89.7678	499.164	516.167	7.47692	NULL
	7.48_571.0952m/z	GDP-4-amino-4,6-dideoxy-alpha-D-mannose; GDP-alpha-D-perosamine;	C20638	C16H26N6O14P2	M+H-H2O	0.366709	72.5777	571.095	NA	7.47692	map00520 Amino sugar and nucleotide sugar metabolism
	7.48_641.2874m/z	2'''-N-Acetyl-6'''-deamino-6'''-hydroxyparomomycin II;	C21261	C25H46N4O16	M+H-H2O	-0.221339	94.5565	641.287	NA	7.47692	map00524 Neomycin, kanamycin and gentamicin biosynthesis; map01130 Biosynthesis of antibiotics
	7.48_78.0444m/z	Cyclopropylcarbinyl cation;	C05354	C4H7-	M+Na	7.95406	95.7792	78.0444	NA	7.47692	NULL
	7.48_94.0392m/z	Cytosine;	C00380	C4H5N3O	M+H-H2O	-7.26482	94.8013	94.0392	NA	7.47692	map00240 Pyrimidine metabolism; map01100 Metabolic pathways
	7.49_221.0256m/z	Diisopropyl sulfate;	C19230	C6H14O4S	M+K	6.55506	92.5312	221.026	NA	7.4912	NULL
	7.49_451.1867n	Doxazosin;	C06970	C23H25N5O5	M+H-H2O, M+Na	2.40908	95.8718	434.183	451.187	7.4912	NULL
	7.49_469.1291m/z	Sesartemin;	C10884	C23H26O8	M+K	7.41733	88.8901	469.129	NA	7.4912	NULL
	7.49_534.1275m/z	dTDP-beta-L-rhodinose;	C12447	C16H26N2O13P2	M+NH4	5.22182	80.7915	534.128	NA	7.4912	NULL
	7.49_615.0984m/z	Gadodiamide hydrate; Gadodiamide;	C13106	C16H26GdN5O8.[H2O]x	M+Na	-6.0929	NA	615.098	NA	7.4912	NULL
	7.51_506.1031n	Cassiamin C;	C10308	C30H18O8	M+H, M+NH4	5.86798	51.8016	524.23	506.103	7.50548	NULL
	7.51_649.1948m/z	Cannabisin C;	C17907	C35H34N2O8	M+K	0.16834	85.0804	649.195	NA	7.50548	NULL
	7.53_210.1283m/z	1-Methylphenanthrene;	C19457	C15H12	M+NH4	3.14171	68.3428	210.128	NA	7.53407	NULL
	7.53_381.3093m/z	Ophiobolin F; Ophiobolene;	C16818	C25H42O	M+Na	-9.74035	97.0575	381.309	NA	7.53407	NULL
	7.55_403.2916m/z	Actinonin;	C12056	C19H35N3O5	M+NH4	0.194284	97.1662	403.292	NA	7.55478	NULL
	7.55_551.3163m/z	Acetoxolone; Acetylglycyrrhetinic acid;	C17734	C32H48O5	M+K	5.86065	88.1571	551.316	NA	7.55478	NULL
	7.57_285.1537m/z	Agaritine;	C01550	C12H17N3O4	M+NH4	-7.76818	85.7325	285.154	NA	7.56907	NULL
	7.57_404.9533m/z	Fluopicolide;	C18464	C14H8Cl3F3N2O	M+Na	-3.57881	40.7406	404.953	NA	7.56907	NULL
	7.60_278.2072m/z	Carisoprodol;	C07927	C12H24N2O4	M+NH4	-0.84249	96.1496	278.207	NA	7.59765	NULL
	7.61_607.3422m/z	Caribenolide I;	C20007	C33H52O11	M+H-H2O	-8.73161	89.669	607.342	NA	7.61193	NULL
	7.63_261.1419m/z	Methaphenilene;	C11113	C15H20N2S	M+H	-0.429925	93.2847	261.142	NA	7.62622	NULL
	7.63_272.2560m/z	(9Z)-Hexadecenoic acid; Palmitoleic acid; cis-9-Hexadecenoic acid; (9Z)-Hexadec-9-enoate;	C08362	C16H30O2	M+NH4	-9.65866	96.6758	272.256	NA	7.62622	map00061 Fatty acid biosynthesis
	7.63_332.2176m/z	Pergolide;	C07425	C19H26N2S	M+NH4	6.70077	65.5869	332.218	NA	7.62622	NULL
	7.63_364.9466m/z	Captafol;	C18754	C10H9Cl4NO2S	M+NH4	5.61418	25.4777	364.947	NA	7.62622	NULL
	7.63_651.3378m/z	Thapsigargin;	C09561	C34H50O12	M+H	0.40597	83.5983	651.338	NA	7.62622	NULL
	7.63_804.4181n	Nostocyclopeptide A3;	C15725	C41H56N8O9	M+NH4, M+Na	1.35863	91.8092	827.415	804.418	7.62622	NULL
	7.64_491.2960m/z	Hemibrevetoxin B;	C20016	C28H42O7	M+H	-8.78763	83.2664	491.296	NA	7.6405	NULL
	7.65_284.9893m/z	1-Hydroxy-2-methyl-2-butenyl 4-diphosphate; (E)-4-Hydroxy-3-methyl-but-2-enyl diphosphate; (E)-4-Hydroxy-3-methylbut-2-en-1-yl diphosphate;	C11811	C5H12O8P2	M+Na	-2.6691	97.889	284.989	NA	7.65478	map00900 Terpenoid backbone biosynthesis; map01062 Biosynthesis of terpenoids and steroids; map01100 Metabolic pathways; map01110 Biosynthesis of secondary metabolites; map01130 Biosynthesis of antibiotics
	7.65_317.2908n	Phytosphingosine; 4-D-Hydroxysphinganine;	C12144	C18H39NO3	M+H-H2O, M+H	-6.97698	96.3576	318.299	317.291	7.65478	map00600 Sphingolipid metabolism; map01100 Metabolic pathways
	7.65_336.2488m/z	(+)-Prosopinine;	C10167	C18H35NO3	M+Na	-6.87236	90.489	336.249	NA	7.65478	NULL
	7.65_341.2821m/z	Bufanolide;	C19660	C24H38O2	M+H-H2O	-4.94622	94.0588	341.282	NA	7.65478	NULL
	7.67_679.3318m/z	Thalicarpine;	C09655	C41H48N2O8	M+H-H2O	-8.55832	87.7789	679.332	NA	7.66908	NULL
	7.68_215.1196n	Tris(2-methyl-1-aziridinyl)phosphine oxide; Metepa;	C19556	C9H18N3OP	M+Na, M+K	3.74762	87.1154	254.082	215.12	7.68337	NULL
	7.68_318.0695n	Pyriftalid;	C18485	C15H14N2O4S	M+H, M+Na, M+NH4	6.49269	91.5943	319.077	318.069	7.68337	NULL
	7.70_415.2936m/z	3,4-Dihydroxy-2-methy-4-[(2E,6E)-farnesyl]-3,4-dihydroquinoline 1-oxide;	C21142	C25H35NO3	M+NH4	-4.87831	92.079	415.294	NA	7.69765	NULL
	7.71_354.3347m/z	13,16-Docosadienoic acid; (13Z,16Z)-Docosa-13,16-dienoic acid;	C16533	C22H40O2	M+NH4	-5.91391	95.5946	354.335	NA	7.71193	map01040 Biosynthesis of unsaturated fatty acids
	7.73_243.1326m/z	Methaphenilene;	C11113	C15H20N2S	M+H-H2O	4.37497	85.8966	243.133	NA	7.72622	NULL
	7.75_209.1869m/z	1-Dodecanol; Dodecylalcohol; Dodecyl alcohol; Lauryl alcohol;	C02277	C12H26O	M+Na	-3.65943	75.7262	209.187	NA	7.7548	NULL
	7.75_233.1875m/z	Ethyl 3-(N-butylacetamido)propionate; Ethyl butylacetylaminopropionate;	C18830	C11H21NO3	M+NH4	6.89209	58.2432	233.187	NA	7.7548	NULL
	7.75_310.1478m/z	SB 218655;	C14316	C17H16FN5	M+H	4.98992	98.0312	310.148	NA	7.7548	map07112 1,2-Diphenyl substitution family
	7.77_551.3167m/z	Acetoxolone; Acetylglycyrrhetinic acid;	C17734	C32H48O5	M+K	6.66402	92.6494	551.317	NA	7.76908	NULL
	7.78_456.3219n	Callystatin A;	C16891	C29H44O4	M+H-H2O, M+H	-4.43633	90.4136	457.33	456.322	7.78337	NULL
	7.78_705.2328m/z	Bruceoside A;	C08753	C32H42O16	M+Na	-5.47557	88.6244	705.233	NA	7.78337	NULL
	7.80_276.2297m/z	13-Apo-beta-carotenone;	C20696	C18H26O	M+NH4	-9.68947	97.9958	276.23	NA	7.79765	NULL
	7.81_181.1560m/z	1-Decanol; n-Decanol; Decyl alcohol;	C01633	C10H22O	M+Na	-1.82799	99.0668	181.156	NA	7.81195	NULL
	7.83_192.0824m/z	2-Hydroxyiminostilbene;	C16604	C14H11NO	M+H-H2O	7.54193	93.2424	192.082	NA	7.82623	map00982 Drug metabolism - cytochrome P450
	7.83_332.2173m/z	Pergolide;	C07425	C19H26N2S	M+NH4	5.69681	91.0263	332.217	NA	7.82623	NULL
	7.83_607.3481m/z	Caribenolide I;	C20007	C33H52O11	M+H-H2O	0.656757	81.4036	607.348	NA	7.82623	NULL
	7.84_314.0850n	D-Alanyl-alanyl-poly(glycerolphosphate);	C04457	H2O.[C9H17N2O7P]n	M+H-H2O, M+Na	-9.20721	NA	337.073	314.085	7.84052	map00473 D-Alanine metabolism
	7.84_373.2451m/z	Spirasine I;	C08710	C22H29NO3	M+NH4	-9.75613	65.4006	373.245	NA	7.84052	NULL
	7.84_383.1752m/z	Oxyphencyclimine;	C07851	C20H28N2O3	M+K	5.99646	47.7638	383.175	NA	7.84052	NULL
	7.85_326.0691n	Triphenyl phosphate;	C14235	C18H15O4P	M+H, M+Na	-5.23677	96.2874	327.076	326.069	7.8548	NULL
	7.85_528.2368n	Satratoxin H;	C20017	C29H36O9	M+H, M+NH4	1.68075	97.133	529.244	528.237	7.8548	NULL
	7.85_529.1246m/z	trans-Zeatin riboside diphosphate;	C16429	C15H23N5O11P2	M+NH4	7.49516	87.4977	529.125	NA	7.8548	map00908 Zeatin biosynthesis; map01110 Biosynthesis of secondary metabolites
	7.87_186.1610n	Undecanoic acid; Hendecanoic acid;	C17715	C11H22O2	M+Na, M+K	-5.35262	63.8743	225.143	186.161	7.86908	NULL
	7.87_346.3297m/z	L-2-Hydroxyphytanate;	C02982	C20H40O3	M+NH4	-5.79748	94.0359	346.33	NA	7.86908	NULL
	7.89_336.2484m/z	(+)-Prosopinine;	C10167	C18H35NO3	M+Na	-7.95489	78.4299	336.248	NA	7.88695	NULL
	7.90_220.1075n	N-Acetyl-beta-D-glucosaminylamine;	C01239	C8H16N2O5	M+H-H2O, M+H	7.23933	94.9132	203.104	220.108	7.9041	NULL
	7.90_443.2821m/z	Hydrocortisone caproate; [2-(11,17-Dihydroxy-10,13-dimethyl-3-oxo-1,2,6,7,8,9,10,11,12,13,14,15,16,17-tetradecahydrocyclopenta[a]phenanthren-17-yl)-2-oxo-ethyl]hexanoate;	C13422	C27H40O6	M+H-H2O	6.27305	69.9693	443.282	NA	7.9041	NULL
	7.92_475.2956m/z	2-Phytyl-1,4-naphthoquinone; Demethylphylloquinone;	C13309	C30H44O2	M+K	-3.89133	83.2789	475.296	NA	7.91838	map00130 Ubiquinone and other terpenoid-quinone biosynthesis; map01100 Metabolic pathways; map01110 Biosynthesis of secondary metabolites
	7.92_529.2178m/z	Karwinskione;	C09944	C32H32O7	M+H	-8.11151	90.075	529.218	NA	7.91838	NULL
	7.95_237.1759m/z	4,4'-Methylenebis(N,N-dimethylaniline); Michler's base;	C14135	C17H22N2	M+H-H2O	3.58596	83.0829	237.176	NA	7.94697	NULL
	7.95_257.1483m/z	Pulcherriminic acid; 2,5-Dihydroxy-3,6-bis(2-methylpropyl)pyrazine bis-N-oxide;	C20515	C12H20N2O4	M+H	-4.94486	89.8961	257.148	NA	7.94697	NULL
	7.95_378.1228m/z	(5,12,13-Triaza-indeno[1,2-b]anthracen-13-yl)-acetic acid ethyl ester;	C11568	C22H17N3O2	M+Na	4.33152	55.2987	378.123	NA	7.94697	NULL
	7.95_925.4819m/z	Asparasaponin II;	C17470	C45H74O18	M+Na	5.67277	87.4025	925.482	NA	7.94697	NULL
	7.98_235.1147m/z	Cimetidine;	C06952	C10H16N6S	M+H-H2O	9.10859	75.1033	235.115	NA	7.97553	NULL
	7.98_251.1972m/z	Tetradecanoic acid; Tetradecanoate; Myristic acid;	C06424	C14H28O2	M+Na	-4.36337	71.3903	251.197	NA	7.97553	map00061 Fatty acid biosynthesis; map01100 Metabolic pathways
	7.98_372.3455m/z	22-Oxo-docosanoate;	C19624	C22H42O3	M+NH4	-4.97919	96.8516	372.345	NA	7.97553	map00073 Cutin, suberine and wax biosynthesis
	8.00_327.2491m/z	3,3-Difluoro-17-methyl-5alpha-androstan-17beta-ol;	C15140	C20H32F2O	M+H	-0.824737	69.2798	327.249	NA	8.0041	NULL
	8.00_362.2651m/z	Lamtidine;	C11804	C18H28N6O	M+NH4	-3.58494	96.6915	362.265	NA	8.0041	NULL
	8.02_212.0502m/z	Lamivudine; 3TC; 2',3'-Dideoxy-3'-thiacytidine;	C07065	C8H11N3O3S	M+H-H2O	6.04548	88.2976	212.05	NA	8.0184	map04976 Bile secretion
	8.03_246.1440m/z	(S)-ATPA;	C13733	C10H16N2O4	M+NH4	-3.66682	95.9299	246.144	NA	8.03268	NULL
	8.06_298.1302m/z	Primaquine;	C07627	C15H21N3O	M+K	-5.38014	51.7074	298.13	NA	8.06125	NULL
	8.06_456.2746m/z	16alpha,17-Dihydroxypregn-4-ene-3,20-dione cyclic acetal with 2-furyl methyl ketone;	C14880	C27H34O5	M+NH4	0.317683	46.093	456.275	NA	8.06125	NULL
	8.06_617.3659m/z	Avermectin A2a aglycone;	C11972	C35H52O9	M+H	-4.03275	88.2581	617.366	NA	8.06125	map00522 Biosynthesis of 12-, 14- and 16-membered macrolides
	8.08_443.3234m/z	Jervine;	C10811	C27H39NO3	M+NH4	-8.13089	95.5435	443.323	NA	8.07553	map01066 Biosynthesis of alkaloids derived from terpenoid and polyketide
	8.08_729.3696m/z	Indinavir sulfate;	C08089	C36H49N5O8S	M+NH4	7.82275	74.2965	729.37	NA	8.07553	NULL
	8.09_249.2184m/z	Pentadecanal;	C01948	C15H30O	M+Na	-1.96867	89.5505	249.218	NA	8.08982	NULL
	8.09_879.5075m/z	Akeboside Ste;	C17548	C47H76O16	M+H-H2O	-2.79694	80.3677	879.508	NA	8.08982	NULL
	8.10_749.4107m/z	Pfaffoside A;	C08966	C40H60O13	M+H	0.0356835	83.5479	749.411	NA	8.10412	NULL
	8.12_270.2403m/z	Hydnocarpic acid;	C16795	C16H28O2	M+NH4	-9.83338	89.7801	270.24	NA	8.1184	NULL
	8.12_468.1720m/z	Tridihexethyl iodide;	C07862	C21H36INO	M+Na	-3.14811	75.9931	468.172	NA	8.1184	NULL
	8.12_477.1602m/z	Methotrexate;	C01937	C20H22N8O5	M+Na	-0.764854	94.9854	477.16	NA	8.1184	map04976 Bile secretion
	8.13_243.1324m/z	Methaphenilene;	C11113	C15H20N2S	M+H-H2O	3.58959	93.7345	243.132	NA	8.13268	NULL
	8.13_334.2124m/z	Biperiden;	C07941	C21H29NO	M+Na	-5.56144	86.9967	334.212	NA	8.13268	NULL
	8.15_358.3664m/z	Docosanoic acid; Docosanoate; Behenic acid;	C08281	C22H44O2	M+NH4	-4.56457	95.7389	358.366	NA	8.14697	map00073 Cutin, suberine and wax biosynthesis; map01040 Biosynthesis of unsaturated fatty acids
	8.15_380.2718m/z	Cetylpyridinium chloride;	C11307	C21H40ClNO	M+Na	7.70561	56.5611	380.272	NA	8.14697	NULL
	8.15_402.3923m/z	2-Hydroxytetracosanoic acid;	C17873	C24H48O3	M+NH4	-4.80668	91.4091	402.392	NA	8.14697	NULL
	8.16_140.0877m/z	Phenylboronic acid; Benzeneboronic acid;	C16200	C6H7BO2	M+NH4	-0.207703	13.7539	140.088	NA	8.16125	map00627 Aminobenzoate degradation; map01120 Microbial metabolism in diverse environments
	8.16_199.1917n	Dodecanamide;	C13831	C12H25NO	M+H, M+Na	-9.64983	98.5221	200.199	199.192	8.16125	NULL
	8.16_340.0846n	Indanofan;	C18470	C20H17ClO3	M+H, M+Na	-5.88277	73.6631	341.092	340.085	8.16125	NULL
	8.20_207.1716m/z	Dodecylaldehyde; Dodecyl aldehyde; Dodecanal; Lauraldehyde;	C02278	C12H24O	M+Na	-2.0351	89.9226	207.172	NA	8.20412	NULL
	8.20_223.0938m/z	Lipoamide; Thioctic acid amide;	C00248	C8H15NOS2	M+NH4	2.40182	89.4276	223.094	NA	8.20412	NULL
	8.20_302.0698m/z	Fenhexamid;	C18593	C14H17Cl2NO2	M+H	-3.59621	52.5657	302.07	NA	8.20412	NULL
	8.20_613.2816m/z	Cucurbitacin A;	C08793	C32H46O9	M+K	7.34709	92.6191	613.282	NA	8.20412	NULL
	8.22_314.3394m/z	Phytol;	C01389	C20H40O	M+NH4	-7.82025	89.0217	314.339	NA	8.2184	NULL
	8.22_596.3922n	Astaxanthin;	C08580	C40H52O4	M+NH4, M+Na	9.45646	88.8873	619.381	596.392	8.2184	map00906 Carotenoid biosynthesis
	8.25_298.1297m/z	Primaquine;	C07627	C15H21N3O	M+K	-7.40718	98.2019	298.13	NA	8.25342	NULL
	8.25_420.0886m/z	Pyrazoxyfen;	C18556	C20H16Cl2N2O3	M+NH4	2.30919	45.7449	420.089	NA	8.25342	NULL
	8.25_422.1102m/z	Cyclosulfamuron;	C18439	C17H19N5O6S	M+H	-6.30996	61.8744	422.11	NA	8.25342	NULL
	8.25_649.3183m/z	Barbinine; Aconitan-14-one, 7,8-dihydroxy-20-ethyl-4-(((2-(3-methyl-2,5-dioxo-1-pyrrolidinyl)benzoyl)oxy)methyl)-1,6,16-trimethoxy-, (1-alpha,4(S),6-beta,16-beta)-;	C08662	C36H46N2O10	M+H-H2O	9.51533	81.3045	649.318	NA	8.25342	NULL
	8.30_181.1557m/z	1-Decanol; n-Decanol; Decyl alcohol;	C01633	C10H22O	M+Na	-3.47787	67.3996	181.156	NA	8.29628	NULL
	8.30_336.2269m/z	Myristyltrimethylaminium bromide; Tetradecyltrimethylammonium bromide; MTAB;	C11279	C17H38BrN	M+H	2.54393	46.8696	336.227	NA	8.29628	NULL
	8.30_400.1935m/z	Furathiocarb;	C18650	C18H26N2O5S	M+NH4	8.96005	49.9906	400.193	NA	8.29628	NULL
	8.31_368.1689m/z	Isatidine; Retrorsine N-oxide;	C10333	C18H25NO7	M+H	-3.9373	51.6877	368.169	NA	8.31057	NULL
	8.34_228.0972m/z	Deoxycytidine; 2'-Deoxycytidine;	C00881	C9H13N3O4	M+H	-2.87844	25.7566	228.097	NA	8.33913	map00240 Pyrimidine metabolism
	8.34_475.3157m/z	3alpha,7alpha,12alpha,26-Tetrahydroxy-5beta-cholestane; 5beta-Cholestane-3alpha,7alpha,12alpha,26-tetraol; 5beta-Cholestane-3alpha,7alpha,12alpha,26-tetrol;	C05446	C27H48O4	M+K	-6.14861	69.3708	475.316	NA	8.33913	map00120 Primary bile acid biosynthesis; map01100 Metabolic pathways
	8.34_527.2998m/z	N3'-Acetyltobramycin;	C03010	C20H39N5O10	M+NH4	-7.26884	88.7414	527.3	NA	8.33913	NULL
	8.35_775.4256m/z	Gypsogenin 3-O-rhamnosylglucuronide;	C08952	C42H64O14	M+H-H2O	-0.962273	88.1161	775.426	NA	8.35343	NULL
	8.38_268.2613m/z	(+)-12-(2-Cyclopenten-1-yl)-2-dodecanone;	C15464	C17H30O	M+NH4	-8.93095	98.3022	268.261	NA	8.382	NULL
	8.38_617.3649m/z	Avermectin A2a aglycone;	C11972	C35H52O9	M+H	-5.72914	85.673	617.365	NA	8.382	map00522 Biosynthesis of 12-, 14- and 16-membered macrolides
	8.40_571.2428m/z	Triamcinolone hexacetonide;	C08185	C30H41FO7	M+K	-7.52402	70.1692	571.243	NA	8.39628	NULL
	8.40_705.3370m/z	Methyllycaconitine;	C08699	C37H50N2O10	M+Na	1.81863	86.3001	705.337	NA	8.39628	NULL
	8.40_733.2974m/z	Atractyloside E;	C17862	C32H54O16	M+K	-9.97948	73.791	733.297	NA	8.39628	NULL
	8.40_816.4383m/z	Onnamide A; Onnamide;	C15762	C39H63N5O12	M+Na	2.24989	83.6871	816.438	NA	8.39628	NULL
	8.40_893.5241m/z	Cephalostatin 1;	C20060	C54H74N2O10	M+H-H2O	-7.59105	74.8034	893.524	NA	8.39628	NULL
	8.41_274.2118n	1-Dodecanoyl-sn-glycerol;	C13854	C15H30O4	M+H-H2O, M+Na, M+H	-9.33682	96.6641	297.202	274.212	8.41057	NULL
	8.41_360.9761m/z	Chloramphenicol;	C00918	C11H12Cl2N2O5	M+K	1.98904	52.9714	360.976	NA	8.41057	NULL
	8.41_405.2979m/z	Androstane-3,17-diol dipropionate; 5alpha-Androstane-3alpha,17beta-diol dipropionate;	C14624	C25H40O4	M+H	-5.15103	54.4705	405.298	NA	8.41057	NULL
	8.41_935.4685m/z	Akeboside Ste;	C17548	C47H76O16	M+K	-8.94379	83.4819	935.468	NA	8.41057	NULL
	8.42_226.1384m/z	2-Aminoethyl diphenylborinate; 2-APB;	C20698	C14H16BNO	M+H	-6.05409	39.3586	226.138	NA	8.42485	map04750 Inflammatory mediator regulation of TRP channels
	8.44_1023.5571m/z	Dolastatin 11;	C16905	C50H80N8O12	M+K	4.48696	76.6798	1023.56	NA	8.43915	NULL
	8.44_207.1716m/z	Dodecylaldehyde; Dodecyl aldehyde; Dodecanal; Lauraldehyde;	C02278	C12H24O	M+Na	-2.04917	91.6729	207.172	NA	8.43915	NULL
	8.45_354.1002n	Flumioxazin; S-53482;	C11035	C19H15FN2O4	M+H, M+Na	-3.85998	92.6839	355.107	354.1	8.45343	NULL
	8.47_567.3151m/z	Caracurine V;	C09100	C38H40N4O2	M+H-H2O	5.58417	73.7304	567.315	NA	8.46772	NULL
	8.48_326.2187m/z	Dodine; Dodecylguanidine acetate;	C18723	C15H33N3O2	M+K	-6.18558	27.0355	326.219	NA	8.482	NULL
	8.50_384.2464n	Ibutilide;	C07753	C20H36N2O3S	M+H-H2O, M+K	4.60648	87.7569	367.243	384.246	8.49628	NULL
	8.50_733.4152m/z	Avermectin B2b monosaccharide;	C11957	C40H60O12	M+H	-0.786922	68.2634	733.415	NA	8.49628	map00522 Biosynthesis of 12-, 14- and 16-membered macrolides
	8.52_257.1480m/z	Pulcherriminic acid; 2,5-Dihydroxy-3,6-bis(2-methylpropyl)pyrazine bis-N-oxide;	C20515	C12H20N2O4	M+H	-6.19216	87.4493	257.148	NA	8.52487	NULL
	8.52_499.2830m/z	N-Acetylleukotriene E4;	C11361	C25H39NO6S	M+NH4	-1.3133	82.1718	499.283	NA	8.52487	NULL
	8.52_617.3646m/z	Avermectin A2a aglycone;	C11972	C35H52O9	M+H	-6.21884	90.7478	617.365	NA	8.52487	map00522 Biosynthesis of 12-, 14- and 16-membered macrolides
	8.54_251.1960m/z	Tetradecanoic acid; Tetradecanoate; Myristic acid;	C06424	C14H28O2	M+Na	-9.49485	97.5662	251.196	NA	8.53915	map00061 Fatty acid biosynthesis; map01100 Metabolic pathways
	8.57_233.1860m/z	Ethyl 3-(N-butylacetamido)propionate; Ethyl butylacetylaminopropionate;	C18830	C11H21NO3	M+NH4	-0.0541985	85.8251	233.186	NA	8.56772	NULL
	8.59_361.2314m/z	S 1033; (5Z,9alpha,11alpha,13E)-9,11-Dihydroxyprosta-5,13-dien-1-oic acid monosodium salt;	C15450	C20H33NaO4	M+H	-9.83436	56.0513	361.231	NA	8.58845	map07035 Prostaglandins
	8.60_293.2061m/z	16-Oxo-palmitate;	C19614	C16H30O3	M+Na	-9.5498	89.2173	293.206	NA	8.60273	map00073 Cutin, suberine and wax biosynthesis; map01100 Metabolic pathways
	8.62_265.2489m/z	1-Hexadecanol; Hexadecanol; Cetyl alcohol; Palmityl alcohol; 16-Hexadecanol;	C00823	C16H34O	M+Na	-5.33104	91.0442	265.249	NA	8.61702	map00071 Fatty acid degradation
	8.62_534.2924m/z	Eriojaposide B;	C17889	C25H40O11	M+NH4	2.9577	70.6594	534.292	NA	8.61702	NULL
	8.63_426.2973n	Leupeptin;	C01591	C20H38N6O4	M+NH4, M+Na, M+H	4.37271	92.3601	449.285	426.297	8.6313	NULL
	8.63_562.3859n	Rhodoxanthin;	C08610	C40H50O2	M+H-H2O, M+K	8.65055	87.8601	601.374	562.386	8.6313	NULL
	8.63_571.2433m/z	Triamcinolone hexacetonide;	C08185	C30H41FO7	M+K	-6.59947	62.0304	571.243	NA	8.6313	NULL
	8.63_583.3086m/z	Coelichelin;	C15719	C21H39N7O11	M+NH4	7.04443	89.9907	583.309	NA	8.6313	NULL
	8.63_616.2777n	6'''-Deamino-6'''-hydroxyparomomycin II;	C21262	C23H44N4O15	M+H-H2O, M+H	-4.17641	80.0146	599.274	616.278	8.6313	map00524 Neomycin, kanamycin and gentamicin biosynthesis; map01130 Biosynthesis of antibiotics
	8.63_621.2579m/z	N-Demethylansamitocin P-3; N-Demethyl-AP-3; PND-3;	C20138	C31H41ClN2O9	M+H	0.975479	61.2693	621.258	NA	8.6313	map01051 Biosynthesis of ansamycins; map01130 Biosynthesis of antibiotics
	8.65_623.3547m/z	Phorbol 12-tiglate 13-decanoate;	C09157	C35H52O8	M+Na	-1.2495	90.9152	623.355	NA	8.6456	NULL
	8.66_537.3370m/z	Terpendole C;	C20546	C32H41NO5	M+NH4	8.97097	94.3911	537.337	NA	8.65988	map00403 Indole diterpene alkaloid biosynthesis; map01110 Biosynthesis of secondary metabolites
	8.66_904.5059n	Geranylgeranyl bacteriochlorophyllide a;	C21217	C55H68MgN4O6	M+NH4, M+Na	7.7104	65.9884	927.497	904.506	8.65988	map00860 Porphyrin and chlorophyll metabolism; map01110 Biosynthesis of secondary metabolites
	8.67_395.2754m/z	Tylactone; Protylonolide;	C12000	C23H38O5	M+H	-9.69508	92.8413	395.275	NA	8.67417	map00522 Biosynthesis of 12-, 14- and 16-membered macrolides; map01130 Biosynthesis of antibiotics
	8.67_482.2303m/z	Cerivastatin;	C07966	C26H34FNO5	M+Na	-2.16254	65.3652	482.23	NA	8.67417	map04976 Bile secretion
	8.69_483.3414m/z	Glycocholate; Glycocholic acid; 3alpha,7alpha,12alpha-Trihydroxy-5beta-cholan-24-oylglycine;	C01921	C26H43NO6	M+NH4	-3.1579	85.6063	483.341	NA	8.68845	map00120 Primary bile acid biosynthesis; map00121 Secondary bile acid biosynthesis; map01100 Metabolic pathways; map04976 Bile secretion
	8.70_332.2540m/z	Dicyclomine; Dicycloverin;	C06951	C19H35NO2	M+Na	-6.40405	73.2394	332.254	NA	8.70273	NULL
	8.72_325.2964n	Oleoylethanolamide; OEA;	C20792	C20H39NO2	M+Na, M+K, M+H-H2O	-5.2538	96.8951	348.286	325.296	8.71703	map04024 cAMP signaling pathway
	8.72_407.2438m/z	Pravastatin;	C01844	C23H36O7	M+H-H2O	2.21557	77.9091	407.244	NA	8.71703	map04976 Bile secretion
	8.72_759.4317m/z	Nonactin;	C11186	C40H64O12	M+Na	3.73203	83.6242	759.432	NA	8.71703	NULL
	8.73_452.2819m/z	Terpendole G;	C20586	C28H37NO4	M+H	5.16496	37.3639	452.282	NA	8.73132	map00403 Indole diterpene alkaloid biosynthesis; map01110 Biosynthesis of secondary metabolites
	8.75_293.2062m/z	16-Oxo-palmitate;	C19614	C16H30O3	M+Na	-9.33737	96.9085	293.206	NA	8.7456	map00073 Cutin, suberine and wax biosynthesis; map01100 Metabolic pathways
	8.75_298.1290m/z	Primaquine;	C07627	C15H21N3O	M+K	-9.92154	46.0709	298.129	NA	8.7456	NULL
	8.75_305.2074m/z	6-Oxabicyclo[3.1.0]hexane-2-undecanoic acid methyl ester;	C15465	C17H30O3	M+Na	-4.73927	72.9439	305.207	NA	8.7456	NULL
	8.75_957.5082m/z	Chikusetsusaponin V; Ginsenoside Ro;	C17543	C48H76O19	M+H	3.0019	78.6979	957.508	NA	8.7456	NULL
	8.76_251.2229n	Pumiliotoxin 251D; PTX 251D;	C20031	C16H29NO	M+Na, M+K	-8.16404	99.1759	274.212	251.223	8.75988	NULL
	8.76_272.2560m/z	(9Z)-Hexadecenoic acid; Palmitoleic acid; cis-9-Hexadecenoic acid; (9Z)-Hexadec-9-enoate;	C08362	C16H30O2	M+NH4	-9.4255	82.5106	272.256	NA	8.75988	map00061 Fatty acid biosynthesis
	8.77_386.3981m/z	Tetracosanoic acid; Lignoceric acid;	C08320	C24H48O2	M+NH4	-3.11834	92.8743	386.398	NA	8.77417	map01040 Biosynthesis of unsaturated fatty acids
	8.80_423.2727m/z	Lovastatin acid;	C21130	C24H38O6	M+H	-3.24683	91.9771	423.273	NA	8.80275	NULL
	8.85_939.4976m/z	Chikusetsusaponin V; Ginsenoside Ro;	C17543	C48H76O19	M+H-H2O	2.96849	85.6209	939.498	NA	8.8456	NULL
	8.86_344.3130m/z	2-Oxophytanate; 2-Oxophytanic acid;	C02117	C20H38O3	M+NH4	-9.08339	95.8623	344.313	NA	8.85988	NULL
	8.87_527.3699m/z	Narbomycin;	C11998	C28H47NO7	M+NH4	1.53828	89.5698	527.37	NA	8.87418	map00522 Biosynthesis of 12-, 14- and 16-membered macrolides; map01130 Biosynthesis of antibiotics
	8.89_331.2215m/z	Heliotrine; 9-Heliotrylheliotridine;	C10324	C16H27NO5	M+NH4	-3.96579	93.4954	331.222	NA	8.88847	NULL
	8.90_859.5101m/z	Roxithromycin;	C13173	C41H76N2O15	M+Na	-4.43942	77.5978	859.51	NA	8.90275	NULL
	8.92_454.3713m/z	2-Phytyl-1,4-naphthoquinone; Demethylphylloquinone;	C13309	C30H44O2	M+NH4	7.64779	71.7365	454.371	NA	8.92348	map00130 Ubiquinone and other terpenoid-quinone biosynthesis; map01100 Metabolic pathways; map01110 Biosynthesis of secondary metabolites
	8.92_520.3400m/z	Kolanone;	C09948	C33H42O4	M+NH4	-4.32351	86.0598	520.34	NA	8.92348	NULL
	8.94_334.3089m/z	17-Propyl-5alpha-androst-2-en-17beta-ol;	C14933	C22H36O	M+NH4	-4.85082	91.0304	334.309	NA	8.93777	NULL
	8.95_327.3108n	N,N-Dimethylsphing-4-enine;	C13914	C20H41NO2	M+H-H2O, M+Na	-8.95969	91.0688	350.301	327.311	8.95205	NULL
	8.95_483.3396m/z	Glycocholate; Glycocholic acid; 3alpha,7alpha,12alpha-Trihydroxy-5beta-cholan-24-oylglycine;	C01921	C26H43NO6	M+NH4	-7.00445	94.6132	483.34	NA	8.95205	map00120 Primary bile acid biosynthesis; map00121 Secondary bile acid biosynthesis; map01100 Metabolic pathways; map04976 Bile secretion
	8.95_605.4125m/z	Anhydrorhodovibrin;	C15877	C41H58O	M+K	0.932535	89.7614	605.412	NA	8.95205	map00906 Carotenoid biosynthesis; map01100 Metabolic pathways
	8.97_229.2142m/z	Tetradecanoic acid; Tetradecanoate; Myristic acid;	C06424	C14H28O2	M+H	-8.91193	96.3335	229.214	NA	8.96633	map00061 Fatty acid biosynthesis; map01100 Metabolic pathways
	8.97_484.2828n	Stigmatellin Y;	C12150	C29H40O6	M+NH4, M+Na, M+K, M+H	0.541446	96.4297	507.272	484.283	8.96633	NULL
	8.97_516.3315m/z	Cucurbitacin S;	C08806	C30H42O6	M+NH4	-0.855266	81.0428	516.332	NA	8.96633	NULL
	8.97_553.3413m/z	Pandamine;	C10012	C31H44N4O5	M+H	5.12008	83.2785	553.341	NA	8.96633	NULL
	8.97_572.3605m/z	6,8a-Seco-6,8a-deoxy-5-oxoavermectin ''1b'' aglycone;	C11961	C33H46O7	M+NH4	4.19022	47.2301	572.361	NA	8.96633	map00522 Biosynthesis of 12-, 14- and 16-membered macrolides; map01130 Biosynthesis of antibiotics
	8.97_696.4053m/z	20,21-Diprenylterpendole J;	C20594	C42H59NO5	M+K	4.29933	78.5155	696.405	NA	8.96633	map00403 Indole diterpene alkaloid biosynthesis; map01110 Biosynthesis of secondary metabolites
	8.98_575.4641m/z	Vecuronium;	C07553	C34H57N2O4+	M+NH4	-2.76298	76.2747	575.464	NA	8.98062	NULL
	8.98_586.2472n	Baccatin III;	C11900	C31H38O11	M+H-H2O, M+H	9.88457	86.1759	587.217	586.247	8.98062	map00904 Diterpenoid biosynthesis; map01100 Metabolic pathways; map01110 Biosynthesis of secondary metabolites
	8.99_137.1296m/z	Octane; n-Octane;	C01387	C8H18	M+Na	-4.2855	77.2154	137.13	NA	8.9949	NULL
	8.99_171.0987m/z	4,6-Diamino-5-formamidopyrimidine; 4,6-Diamino-5-N-formamidopyrimidine;	C06502	C5H7N5O	M+NH4	-0.996525	82.8666	171.099	NA	8.9949	NULL
	8.99_193.1921m/z	Dodecane; n-Dodecane;	C08374	C12H26	M+Na	-3.27603	89.4039	193.192	NA	8.9949	NULL
	8.99_424.3463m/z	Stellettamide A;	C16893	C26H45N2O+	M+Na	9.79103	51.2087	424.346	NA	8.9949	NULL
	8.99_551.3369m/z	6,8a-Seco-6,8a-deoxy-5-oxoavermectin ''1a'' aglycone;	C11977	C34H48O7	M+H-H2O	0.261022	92.4271	551.337	NA	8.9949	map00522 Biosynthesis of 12-, 14- and 16-membered macrolides; map01130 Biosynthesis of antibiotics
	8.99_557.3179m/z	Apramycin;	C01555	C21H41N5O11	M+NH4	7.13798	80.3567	557.318	NA	8.9949	map00524 Neomycin, kanamycin and gentamicin biosynthesis; map01130 Biosynthesis of antibiotics
	8.99_610.4133m/z	Santiaguine;	C10170	C38H48N4O2	M+NH4	2.89473	37.1496	610.413	NA	8.9949	NULL
	8.99_81.0676m/z	Butane; Butan;	C21390	C4H10	M+Na	1.78233	99.4057	81.0676	NA	8.9949	map00650 Butanoate metabolism; map01220 Degradation of aromatic compounds
	8.99_94.0390m/z	Cytosine;	C00380	C4H5N3O	M+H-H2O	-8.63083	94.9975	94.039	NA	8.9949	map00240 Pyrimidine metabolism; map01100 Metabolic pathways
	9.01_155.1038m/z	1-tert-Butoxy-2-propanol; 1-(1,1-Dimethylethoxy)-2-propanol; Propylene glycol mono-t-buthyl ether;	C19356	C7H16O2	M+Na	-3.30931	85.09	155.104	NA	9.0092	NULL
	9.01_407.2709m/z	Devapamil;	C13763	C26H36N2O3	M+H-H2O	3.81814	72.5359	407.271	NA	9.0092	NULL
	9.01_631.4001m/z	Indinavir;	C07051	C36H47N5O4	M+NH4	5.68968	83.3108	631.4	NA	9.0092	map04976 Bile secretion; map07218 HIV protease inhibitors
	9.01_679.4013m/z	Lolitrem J;	C20549	C39H51NO8	M+NH4	9.08876	89.1862	679.401	NA	9.0092	NULL
	9.02_273.1760m/z	Azatadine;	C07774	C20H22N2	M+H-H2O	3.3313	77.7383	273.176	NA	9.02348	NULL
	9.02_454.3435n	Glycyrrhetaldehyde;	C20511	C30H46O3	M+H-H2O, M+H	-2.62754	95.516	437.34	454.344	9.02348	NULL
	9.04_464.2232m/z	Diprenorphine;	C11794	C26H35NO4	M+K	8.07896	73.1535	464.223	NA	9.03777	NULL
	9.04_911.5022m/z	Atracurium;	C07548	C53H72N2O12+2	M+H-H2O	-3.23823	86.2048	911.502	NA	9.03777	map07221 Nicotinic cholinergic receptor antagonists
	9.07_442.2915n	L-Ascorbic acid, 6-octadecanoate; L-Ascorbic acid monostearate;	C20340	C24H42O7	M+H-H2O, M+Na	-3.56218	79.4516	465.282	442.291	9.06633	NULL
	9.09_325.2958n	Oleoylethanolamide; OEA;	C20792	C20H39NO2	M+H-H2O, M+H, M+K	-6.92764	92.058	364.257	325.296	9.09492	map04024 cAMP signaling pathway
	9.09_348.2854m/z	Oleoylethanolamide; OEA;	C20792	C20H39NO2	M+Na	-5.80833	94.5562	348.285	NA	9.09492	map04024 cAMP signaling pathway
	9.09_423.3091m/z	1,2-Didecanoylglycerol; 1,2-Didecanoyl-sn-glycerol;	C03199	C23H44O5	M+Na	2.48381	93.2194	423.309	NA	9.09492	NULL
	9.09_499.3431m/z	Fusidic acid;	C06694	C31H48O6	M+H-H2O	2.57799	75.4725	499.343	NA	9.09492	NULL
	9.12_277.2127m/z	(9Z)-Hexadecenoic acid; Palmitoleic acid; cis-9-Hexadecenoic acid; (9Z)-Hexadec-9-enoate;	C08362	C16H30O2	M+Na	-4.31842	86.9706	277.213	NA	9.12348	map00061 Fatty acid biosynthesis
	9.12_508.2751m/z	Epothilone B; Patupilone;	C12154	C27H41NO6S	M+H	4.7445	86.9165	508.275	NA	9.12348	NULL
	9.12_523.2461m/z	Stigmatellin Y;	C12150	C29H40O6	M+K	0.969026	65.3325	523.246	NA	9.12348	NULL
	9.14_247.2034m/z	Heptadecatrienoic acid; (8Z,11Z,14Z)-8,11,14-Heptadecatrienoic acid;	C16344	C17H28O2	M+H-H2O	-8.33957	81.0644	247.203	NA	9.13777	map00592 alpha-Linolenic acid metabolism
	9.14_484.3439m/z	Cholesterol sulfate; Cholest-5-en-3beta-ol sulfate;	C18043	C27H46O4S	M+NH4	-3.42232	46.039	484.344	NA	9.13777	map00140 Steroid hormone biosynthesis
	9.18_331.0640m/z	Doxefazepam;	C19413	C17H14ClFN2O3	M+H-H2O	-1.24003	71.7051	331.064	NA	9.18063	NULL
	9.18_364.1358n	Pyridaben;	C18614	C19H25ClN2OS	M+H, M+Na	-4.93716	69.1003	387.126	364.136	9.18063	NULL
	9.18_366.1339n	1alpha,5alpha-Epidithio-17a-oxa-D-homoandrostan-3,17-dione;	C15390	C19H26O3S2	M+H, M+Na	4.20073	90.7732	389.124	366.134	9.18063	NULL
	9.18_421.1914m/z	Pyrvinium;	C07412	C26H28N3+	M+K	-0.206426	66.7853	421.191	NA	9.18063	NULL
	9.19_464.1409m/z	Cephamycin C;	C06566	C16H22N4O9S	M+NH4	-8.15551	59.2532	464.141	NA	9.19492	map00311 Penicillin and cephalosporin biosynthesis; map01130 Biosynthesis of antibiotics; map07012 Cephalosporins - parenteral agents
	9.19_622.4041m/z	Enniatin B;	C15740	C33H57N3O9	M+H-H2O	-3.27143	50.5159	622.404	NA	9.19492	NULL
	9.21_454.3436n	Glycyrrhetaldehyde;	C20511	C30H46O3	M+H-H2O, M+Na, M+H	-2.34071	96.5626	477.332	454.344	9.2092	NULL
	9.21_483.3436m/z	Glycocholate; Glycocholic acid; 3alpha,7alpha,12alpha-Trihydroxy-5beta-cholan-24-oylglycine;	C01921	C26H43NO6	M+NH4	1.61009	84.9814	483.344	NA	9.2092	map00120 Primary bile acid biosynthesis; map00121 Secondary bile acid biosynthesis; map01100 Metabolic pathways; map04976 Bile secretion
	9.21_582.4343n	Polidocanol; Nonaethylene glycol monododecyl ether;	C13493	C30H62O10	M+NH4, M+Na	0.0880138	92.8269	605.423	582.434	9.2092	NULL
	9.21_779.4574m/z	Soyasaponin III;	C19865	C42H68O14	M+H-H2O	-0.322643	74.9899	779.457	NA	9.2092	NULL
	9.21_788.5202m/z	N-Acetyl-leu-leu-leu-leu-leu-tyr-amide; NAc-L5Y-amide;	C11607	C41H69N7O8	M+H	-9.90161	84.0357	788.52	NA	9.2092	NULL
	9.21_937.6897m/z	Thermozeaxanthin-15;	C15957	C61H94O8	M+H-H2O	-1.94053	52.1777	937.69	NA	9.2092	NULL
	9.24_109.0990m/z	n-Hexane; Hexane;	C11271	C6H14	M+Na	2.83711	97.5712	109.099	NA	9.23778	NULL
	9.24_137.1299m/z	Octane; n-Octane;	C01387	C8H18	M+Na	-1.63432	87.442	137.13	NA	9.23778	NULL
	9.24_219.2082m/z	11-Aminoundecanoic acid;	C19325	C11H23NO2	M+NH4	7.37164	94.4153	219.208	NA	9.23778	NULL
	9.24_262.2279n	4-Dodecylphenol;	C14245	C18H30O	M+H-H2O, M+H, M+NH4	-6.66959	98.1537	280.262	262.228	9.23778	NULL
	9.24_468.1364m/z	Nocardicin D;	C17353	C23H23N3O9	M+H-H2O	-7.81418	75.4186	468.136	NA	9.23778	NULL
	9.24_81.0678m/z	Butane; Butan;	C21390	C4H10	M+Na	5.74141	98.4613	81.0678	NA	9.23778	map00650 Butanoate metabolism; map01220 Degradation of aromatic compounds
	9.24_94.0393m/z	Cytosine;	C00380	C4H5N3O	M+H-H2O	-6.05895	97.2354	94.0393	NA	9.23778	map00240 Pyrimidine metabolism; map01100 Metabolic pathways
	9.25_609.4487m/z	3,4-Dihydrospheroidene; Methoxyneurosporene;	C15895	C41H62O	M+K	9.55467	84.35	609.449	NA	9.25207	map00906 Carotenoid biosynthesis; map01100 Metabolic pathways
	9.26_250.2274n	(+)-12-(2-Cyclopenten-1-yl)-2-dodecanone;	C15464	C17H30O	M+H, M+NH4, M+H-H2O	-9.01021	97.9342	268.262	250.227	9.25565	NULL
	9.26_367.2801m/z	Solutol HS 15;	C11317	C18H36O3.[C2H4O]n	M+Na	-5.19618	NA	367.28	NA	9.25565	NULL
	9.26_829.5116m/z	Telithromycin; HMR3647; HMR-3647; RU66647; RU-66647;	C12009	C43H65N5O10	M+NH4	5.66717	88.6146	829.512	NA	9.25565	NULL
	9.29_277.2121m/z	(9Z)-Hexadecenoic acid; Palmitoleic acid; cis-9-Hexadecenoic acid; (9Z)-Hexadec-9-enoate;	C08362	C16H30O2	M+Na	-6.76611	94.6695	277.212	NA	9.28708	map00061 Fatty acid biosynthesis
	9.29_426.2943n	Leupeptin;	C01591	C20H38N6O4	M+H-H2O, M+K	-2.67011	91.2352	465.241	426.294	9.28708	NULL
	9.29_474.2307m/z	Delavirdine;	C06941	C22H28N6O3S	M+NH4	5.45913	64.9111	474.231	NA	9.28708	NULL
	9.30_520.3393m/z	Kolanone;	C09948	C33H42O4	M+NH4	-5.70064	90.0675	520.339	NA	9.30137	NULL
	9.32_449.1686m/z	Vismione D;	C09977	C25H30O5	M+K	-9.57566	75.1357	449.169	NA	9.31565	NULL
	9.34_189.1253m/z	Actinamine; Spectinamine;	C17575	C8H18N2O4	M+H-H2O	9.48084	91.458	189.125	NA	9.34423	map01130 Biosynthesis of antibiotics
	9.34_290.1805n	Azatadine;	C07774	C20H22N2	M+H-H2O, M+Na	7.64042	94.218	313.171	290.181	9.34423	NULL
	9.34_323.1533n	Galipine;	C10683	C20H21NO3	M+H, M+Na	3.55934	94.1542	324.161	323.153	9.34423	NULL
	9.34_465.1962m/z	Cyflumetofen;	C18517	C24H24F3NO4	M+NH4	-7.55808	73.047	465.196	NA	9.34423	NULL
	9.34_541.3755m/z	13-beta-D-Glucosyloxydocosanoate;	C04103	C28H54O8	M+Na	8.45533	90.9477	541.375	NA	9.34423	NULL
	9.36_789.4112m/z	alpha-Hederin;	C08954	C41H66O12	M+K	-9.79114	85.9832	789.411	NA	9.35852	NULL
	9.37_186.1837m/z	2-Methylisoborneol; 1,2,7,7-Tetramethyl-exo-bicycloheptan-2-ol;	C20243	C11H20O	M+NH4	-9.44982	95.5658	186.184	NA	9.3728	NULL
	9.37_608.4657m/z	Ubiquinone-6; Coenzyme Q6;	C17568	C39H58O4	M+NH4	-2.82663	62.3964	608.466	NA	9.3728	map00130 Ubiquinone and other terpenoid-quinone biosynthesis; map01110 Biosynthesis of secondary metabolites
	9.37_642.4503m/z	2,2'-Diketospirilloxanthin; 2,2'-Dioxospirilloxanthin;	C15885	C42H56O4	M+NH4	-2.23859	26.5657	642.45	NA	9.3728	map00906 Carotenoid biosynthesis; map01100 Metabolic pathways
	9.39_919.5286m/z	Macrocin; Tylosin C;	C00744	C45H75NO17	M+NH4	-9.6418	93.5293	919.529	NA	9.38708	map00522 Biosynthesis of 12-, 14- and 16-membered macrolides; map01130 Biosynthesis of antibiotics
	9.40_821.3794m/z	Heme O;	C15672	C49H58FeN4O5	M+H-H2O	8.41696	3.09154	821.379	NA	9.40137	map00860 Porphyrin and chlorophyll metabolism; map01100 Metabolic pathways; map01110 Biosynthesis of secondary metabolites
	9.42_185.1147m/z	N-Cyclopropylammeline; 2-Hydroxy-4-amino-6-(cyclopropylamino)-1,3,5-triazine;	C14148	C6H9N5O	M+NH4	1.27517	96.233	185.115	NA	9.41567	map00791 Atrazine degradation; map01120 Microbial metabolism in diverse environments
	9.42_226.1389m/z	2-Aminoethyl diphenylborinate; 2-APB;	C20698	C14H16BNO	M+H	-3.81534	50.0173	226.139	NA	9.41567	map04750 Inflammatory mediator regulation of TRP channels
	9.42_284.1351m/z	8-Oxodeoxycoformycin;	C02957	C11H14N4O4	M+NH4	-0.964254	59.0661	284.135	NA	9.41567	NULL
	9.42_310.3084m/z	N,N-Dimethylsphing-4-enine;	C13914	C20H41NO2	M+H-H2O	-6.13882	97.901	310.308	NA	9.41567	NULL
	9.42_443.2774m/z	Hydrocortisone caproate; [2-(11,17-Dihydroxy-10,13-dimethyl-3-oxo-1,2,6,7,8,9,10,11,12,13,14,15,16,17-tetradecahydrocyclopenta[a]phenanthren-17-yl)-2-oxo-ethyl]hexanoate;	C13422	C27H40O6	M+H-H2O	-3.98856	81.9466	443.277	NA	9.41567	NULL
	9.42_476.2343m/z	ORG 20599;	C13804	C25H40ClNO3	M+K	3.26064	36.3127	476.234	NA	9.41567	NULL
	9.42_483.2234m/z	3-(O-Geranylgeranyl)-sn-glycerol 1-phosphate;	C04590	C23H41O6P	M+K	-8.59186	68.4559	483.223	NA	9.41567	map00564 Glycerophospholipid metabolism
	9.43_287.1951m/z	N-Acetyl-leucyl-leucine;	C11333	C14H26N2O4	M+H	-5.04391	70.7719	287.195	NA	9.42995	NULL
	9.44_798.4740n	Thalicoside A;	C08985	C42H70O14	M+H-H2O, M+H	-3.2392	85.7512	799.474	798.474	9.44423	NULL
	9.47_325.2956n	Oleoylethanolamide; OEA;	C20792	C20H39NO2	M+H, M+Na	-7.49015	79.5134	348.285	325.296	9.4728	map04024 cAMP signaling pathway
	9.47_945.5444m/z	Carnosifloside VI;	C08792	C48H80O18	M+H	2.82443	87.2809	945.544	NA	9.4728	NULL
	9.49_496.1899m/z	Senampeline A;	C10388	C25H31NO8	M+Na	-8.96661	33.8288	496.19	NA	9.4871	NULL
	9.50_673.4501m/z	Globomycin;	C01700	C32H57N5O9	M+NH4	1.00446	70.9417	673.45	NA	9.50138	NULL
	9.52_109.0990m/z	n-Hexane; Hexane;	C11271	C6H14	M+Na	2.27715	96.6823	109.099	NA	9.51567	NULL
	9.52_137.1299m/z	Octane; n-Octane;	C01387	C8H18	M+Na	-1.52876	79.5799	137.13	NA	9.51567	NULL
	9.52_372.1719m/z	Balofloxacin;	C13906	C20H24FN3O4	M+H-H2O	0.371688	65.1207	372.172	NA	9.51567	NULL
	9.52_405.1811n	Clivoline;	C10282	C21H27NO7	M+H-H2O, M+NH4	5.88656	87.6511	388.178	405.181	9.51567	NULL
	9.52_646.4116m/z	Archaeal dolichyl N-acetyl-alpha-D-glucosaminyl phosphate; Dolichyl N-acetyl-alpha-D-glucosaminyl phosphate;	C04678	C28H52NO9P.[C5H8]n	M+H	5.87053	NA	646.412	NA	9.51567	NULL
	9.52_81.0678m/z	Butane; Butan;	C21390	C4H10	M+Na	6.38082	98.0161	81.0678	NA	9.51567	map00650 Butanoate metabolism; map01220 Degradation of aromatic compounds
	9.52_94.0394m/z	Cytosine;	C00380	C4H5N3O	M+H-H2O	-4.82026	97.8796	94.0394	NA	9.51567	map00240 Pyrimidine metabolism; map01100 Metabolic pathways
	9.53_271.2626m/z	Methyl palmitate;	C16995	C17H34O2	M+H	-2.17472	97.1416	271.263	NA	9.52995	NULL
	9.53_337.2873m/z	2-Octyl dodecanol; Octyldodecanol;	C20338	C20H42O	M+K	2.03568	92.0512	337.287	NA	9.52995	NULL
	9.53_350.2540m/z	Ipratropium;	C07052	C20H30NO3+	M+NH4	-7.29519	85.5726	350.254	NA	9.52995	NULL
	9.53_386.2336n	Oleandolide;	C11990	C20H34O7	M+H, M+Na	8.06502	63.3149	409.227	386.234	9.52995	map00522 Biosynthesis of 12-, 14- and 16-membered macrolides; map01130 Biosynthesis of antibiotics
	9.53_748.4442n	Flaccidin B;	C08943	C41H64O12	M+H-H2O, M+H	5.97164	74.4445	731.441	748.444	9.52995	NULL
	9.54_474.2385m/z	Paspaline B;	C20587	C28H37NO3	M+K	-4.6099	51.8774	474.238	NA	9.54423	map00403 Indole diterpene alkaloid biosynthesis; map01110 Biosynthesis of secondary metabolites
	9.54_483.2235m/z	3-(O-Geranylgeranyl)-sn-glycerol 1-phosphate;	C04590	C23H41O6P	M+K	-8.33757	84.2818	483.224	NA	9.54423	map00564 Glycerophospholipid metabolism
	9.59_459.2560m/z	Astemizole;	C06832	C28H31FN4O	M+H	1.26397	69.2727	459.256	NA	9.5871	NULL
	9.59_498.3547m/z	Borreverine;	C09082	C32H40N4	M+NH4	-9.30524	42.7408	498.355	NA	9.5871	NULL
	9.59_547.3254m/z	Westiellamide;	C15739	C27H42N6O6	M+H	2.89516	89.9864	547.325	NA	9.5871	NULL
	9.59_564.4019n	Canthaxanthin;	C08583	C40H52O2	M+H-H2O, M+Na	9.16445	89.3582	547.399	564.402	9.5871	map00906 Carotenoid biosynthesis
	9.61_471.3817m/z	Eburicoic acid;	C14495	C31H50O3	M+H	-3.32507	88.4046	471.382	NA	9.60782	NULL
	9.61_572.3457n	Dolichyl D-xylosyl phosphate;	C01191	C25H45O8P.[C5H8]n	M+H, M+Na	-3.7373	NA	595.344	572.346	9.60782	NULL
	9.61_582.3453m/z	Bonafousine;	C09050	C35H40N4O3	M+NH4	2.5873	68.5459	582.345	NA	9.60782	NULL
	9.62_483.3753m/z	Sphingosyl-phosphocholine;	C03640	C23H50N2O5P+	M+NH4	-9.09472	87.1325	483.375	NA	9.62212	map00600 Sphingolipid metabolism
	9.64_454.3425n	Glycyrrhetaldehyde;	C20511	C30H46O3	M+H-H2O, M+H	-4.91322	88.8913	455.349	454.342	9.6364	NULL
	9.64_727.4612m/z	(3S,2'S)-4-Ketomyxol 2'-alpha-L-fucoside;	C15942	C46H64O8	M+H-H2O	5.89169	87.8032	727.461	NA	9.6364	map00906 Carotenoid biosynthesis
	9.65_435.3930m/z	Gorgostane;	C19668	C30H52	M+Na	-7.69144	94.3932	435.393	NA	9.65068	NULL
	9.65_787.5043m/z	Oligomycin B;	C11312	C45H72O12	M+H-H2O	6.45755	80.4628	787.504	NA	9.65068	NULL
	9.66_611.4132m/z	Pancuronium;	C07551	C35H60N2O4+2	M+K	-9.26408	64.2926	611.413	NA	9.66497	NULL
	9.69_226.1384m/z	2-Aminoethyl diphenylborinate; 2-APB;	C20698	C14H16BNO	M+H	-6.14062	51.1807	226.138	NA	9.69355	map04750 Inflammatory mediator regulation of TRP channels
	9.76_367.2799m/z	Solutol HS 15;	C11317	C18H36O3.[C2H4O]n	M+Na	-5.86259	NA	367.28	NA	9.76498	NULL
	9.76_829.5116m/z	Telithromycin; HMR3647; HMR-3647; RU66647; RU-66647;	C12009	C43H65N5O10	M+NH4	5.74439	79.8797	829.512	NA	9.76498	NULL
	9.78_221.1719m/z	Guanethidine;	C07036	C10H22N4	M+Na	-9.06805	80.8892	221.172	NA	9.77927	NULL
	9.78_395.2770m/z	Tylactone; Protylonolide;	C12000	C23H38O5	M+H	-5.68064	89.1741	395.277	NA	9.77927	map00522 Biosynthesis of 12-, 14- and 16-membered macrolides; map01130 Biosynthesis of antibiotics
	9.78_407.3007n	Cassaidine;	C08669	C24H41NO4	M+H, M+NH4	-6.95332	97.0823	408.308	407.301	9.77927	NULL
	9.82_452.3165m/z	Imperialine; Cevan-6-one, 3,20-dihydroxy-, (3-beta,5-alpha,17-beta)-; Kashmirine; Peiminine;	C10808	C27H43NO3	M+Na	6.85563	42.8856	452.316	NA	9.82212	NULL
	9.86_394.2531n	Stanolone benzoate; Dihydrotestosterone benzoate; DHT benzoate;	C14259	C26H34O3	M+H-H2O, M+H	5.79198	93.5278	395.221	394.253	9.86498	NULL
	9.88_236.1599m/z	D-Lysopine; N2-(D-1-Carboxyethyl)-L-lysine; Lysopine;	C04020	C9H18N2O4	M+NH4	-2.75017	95.2393	236.16	NA	9.87927	map00310 Lysine degradation
	9.88_238.1307m/z	Diethylcarbamazine; N,N-Diethyl-4-methyl-1-piperazinecarboxamide;	C07968	C10H21N3O	M+K	-4.72976	97.7877	238.131	NA	9.87927	NULL
	9.88_362.3085m/z	Cardanolide;	C19658	C23H36O2	M+NH4	9.2528	83.0333	362.309	NA	9.87927	NULL
	9.88_372.2038m/z	(S)-cis-N-Methylcanadine;	C02915	C21H24NO4+	M+NH4	-1.54607	24.557	372.204	NA	9.87927	map00950 Isoquinoline alkaloid biosynthesis
	9.88_463.3495n	D-Glucosyldihydrosphingosine;	C03858	C24H49NO7	M+H-H2O, M+Na	-3.05275	46.0181	486.34	463.349	9.87927	NULL
	9.88_492.2600n	Zanapezil fumarate;	C13424	C25H32N2O.[C4H4O4]x	M+H-H2O, M+H	-4.92038	NA	475.257	492.26	9.87927	NULL
	9.89_341.3028m/z	Glycidyl stearate;	C19427	C21H40O3	M+H	-6.39156	96.2511	341.303	NA	9.89355	NULL
	9.89_384.2992m/z	Bepridil;	C06847	C24H34N2O	M+NH4	-4.72181	67.088	384.299	NA	9.89355	NULL
	9.89_523.3603m/z	1-Oleoylglycerophosphocholine; 1-Oleoyl-sn-glycero-3-phosphocholine;	C03916	C26H53NO7P+	M+H	-5.64125	93.151	523.36	NA	9.89355	NULL
	9.96_609.3581m/z	Cotylenin F;	C09078	C33H54O11	M+H-H2O	-8.35158	73.1399	609.358	NA	9.95713	NULL
	9.99_137.1308m/z	Octane; n-Octane;	C01387	C8H18	M+Na	6.37285	79.0971	137.131	NA	9.98572	NULL
	9.99_236.2118n	Bombykal; (Z,E)-10,12-Hexadecadienal;	C20128	C16H28O	M+H-H2O, M+H	-9.23804	98.209	219.209	236.212	9.98572	NULL
	9.99_240.2068n	Cryptomeridiol; Proximadiol;	C17676	C15H28O2	M+H-H2O, M+H	-8.8184	90.7165	241.234	240.207	9.98572	NULL
	9.99_329.2812m/z	5-(Heptadec-12-enyl)resorcinol;	C10802	C23H38O2	M+H-H2O	-7.87489	90.2771	329.281	NA	9.98572	NULL
	9.99_528.2743m/z	Borrelidin;	C15687	C28H43NO6	M+K	4.33981	70.0109	528.274	NA	9.98572	NULL
	9.99_672.5762m/z	2-Octaprenyl-6-hydroxyphenol; 3-Octaprenylcatechol;	C05811	C46H70O2	M+NH4	7.29671	86.5992	672.576	NA	9.98572	map00130 Ubiquinone and other terpenoid-quinone biosynthesis; map01110 Biosynthesis of secondary metabolites
	0.59_143.0465m/z	4-Hydroxystyrene; 4-Vinylphenol;	C05627	C8H8O	M+Na	-1.7818	96.4881	143.047	NA	0.590567	map00940 Phenylpropanoid biosynthesis
	0.60_298.9905m/z	D-Glucose 1-phosphate; alpha-D-Glucose 1-phosphate; Cori ester; D-Glucose alpha-1-phosphate;	C00103	C6H13O9P	M+K	-9.1596	91.135	298.99	NA	0.604867	map00010 Glycolysis / Gluconeogenesis; map00040 Pentose and glucuronate interconversions; map00052 Galactose metabolism; map00500 Starch and sucrose metabolism; map00520 Amino sugar and nucleotide sugar metabolism; map00521 Streptomycin biosynthesis; map00523 Polyketide sugar unit biosynthesis; map00525 Acarbose and validamycin biosynthesis; map01060 Biosynthesis of plant secondary metabolites; m…
	0.63_263.0141m/z	L-Cystine; L-Dicysteine; L-alpha-Diamino-beta-dithiolactic acid;	C00491	C6H12N2O4S2	M+Na	4.4332	87.7169	263.014	NA	0.633433	map00220 Arginine biosynthesis; map00330 Arginine and proline metabolism; map00472 D-Arginine and D-ornithine metabolism; map00480 Glutathione metabolism; map01060 Biosynthesis of plant secondary metabolites; map01064 Biosynthesis of alkaloids derived from ornithine, lysine and nicotinic acid; map01100 Metabolic pathways; map01110 Biosynthesis of secondary metabolites; map01130 Biosynthesis of an…
	0.66_175.0366m/z	Methyl salicylate; Methyl 2-hydroxybenzoate;	C12305	C8H8O3	M+Na	-0.0456856	83.3263	175.037	NA	0.662	map01061 Biosynthesis of phenylpropanoids
	0.71_494.1405m/z	Malvidin 3-O-glucoside; Enin; Malvidin-3-glucoside;	C12140	C23H25O12+	M+H	-2.70104	75.6252	494.141	NA	0.7113	map00942 Anthocyanin biosynthesis
	0.73_141.0155m/z	Succinate; Succinic acid; Butanedionic acid; Ethylenesuccinic acid;	C00042	C4H6O4	M+Na	-2.95289	95.5684	141.015	NA	0.725583	map00020 Citrate cycle (TCA cycle); map00190 Oxidative phosphorylation; map00250 Alanine, aspartate and glutamate metabolism; map00350 Tyrosine metabolism; map00360 Phenylalanine metabolism; map00361 Chlorocyclohexane and chlorobenzene degradation; map00620 Pyruvate metabolism; map00630 Glyoxylate and dicarboxylate metabolism; map00640 Propanoate metabolism; map00650 Butanoate metabolism; map0072…
	0.85_337.0603m/z	Geranyl diphosphate;	C00341	C10H20O7P2	M+Na	8.55867	78.4728	337.06	NA	0.854167	map00130 Ubiquinone and other terpenoid-quinone biosynthesis; map00900 Terpenoid backbone biosynthesis; map00902 Monoterpenoid biosynthesis; map01060 Biosynthesis of plant secondary metabolites; map01062 Biosynthesis of terpenoids and steroids; map01066 Biosynthesis of alkaloids derived from terpenoid and polyketide; map01070 Biosynthesis of plant hormones; map01100 Metabolic pathways; map01110 B…
	1.40_113.0208m/z	Glycerone; Dihydroxyacetone; 1,3-Dihydroxyacetone; 1,3-Dihydroxy-2-propanone; 1,3-Dihydroxypropan-2-one;	C00184	C3H6O3	M+Na	-1.60915	97.758	113.021	NA	1.39565	map00561 Glycerolipid metabolism; map00680 Methane metabolism; map01100 Metabolic pathways; map01120 Microbial metabolism in diverse environments; map01200 Carbon metabolism
	11.54_559.4230m/z	Lycopene; all-trans-Lycopene;	C05432	C40H56	M+Na	-8.19003	90.3318	559.423	NA	11.5401	map00906 Carotenoid biosynthesis; map01060 Biosynthesis of plant secondary metabolites; map01062 Biosynthesis of terpenoids and steroids; map01070 Biosynthesis of plant hormones; map01100 Metabolic pathways; map01110 Biosynthesis of secondary metabolites
	11.72_535.4332m/z	Zeinoxanthin; 3-Hydroxy-alpha-carotene; (3R,6'R)-beta,epsilon-Caroten-3-ol;	C08590	C40H56O	M+H-H2O	6.03034	90.4747	535.433	NA	11.718	map00906 Carotenoid biosynthesis; map01100 Metabolic pathways; map01110 Biosynthesis of secondary metabolites
	12.15_519.4384m/z	beta-Carotene; all-trans-beta-Carotene;	C02094	C40H56	M+H-H2O	6.44365	88.2106	519.438	NA	12.1531	map00830 Retinol metabolism; map00906 Carotenoid biosynthesis; map01060 Biosynthesis of plant secondary metabolites; map01062 Biosynthesis of terpenoids and steroids; map01070 Biosynthesis of plant hormones; map01100 Metabolic pathways; map01110 Biosynthesis of secondary metabolites; map04977 Vitamin digestion and absorption
	12.28_382.1284n	trans,trans-Farnesyl diphosphate; Farnesyl diphosphate; Farnesyl pyrophosphate; 2-trans,6-trans-Farnesyl diphosphate; (2E,6E)-Farnesyl diphosphate;	C00448	C15H28O7P2	M+H, M+NH4	-6.8476	86.8535	400.216	382.128	12.2817	map00100 Steroid biosynthesis; map00900 Terpenoid backbone biosynthesis; map00906 Carotenoid biosynthesis; map00909 Sesquiterpenoid and triterpenoid biosynthesis; map00981 Insect hormone biosynthesis; map01060 Biosynthesis of plant secondary metabolites; map01062 Biosynthesis of terpenoids and steroids; map01066 Biosynthesis of alkaloids derived from terpenoid and polyketide; map01070 Biosynthesi…
	12.98_371.1613m/z	Gibberellin A12;	C11857	C20H28O4	M+K	-1.82812	96.9869	371.161	NA	12.9803	map00904 Diterpenoid biosynthesis; map01100 Metabolic pathways; map01110 Biosynthesis of secondary metabolites
	2.35_307.0803m/z	Leucocyanidin; 2-(3,4-Dihydroxyphenyl)-3,4-dihydro-2H-1-benzopyran-3,4,5,7-tetrol; 3,3',4,4',5,7-Flavanhexol; 3,4-Cyanidiol; Leucoanthocyanidol; Leucocianidol; Leucocyanidol; Leukocyanidine; Procyanidol; Resivit; 2,3-trans-3,4-cis-Leucocyanidin;	C05906	C15H14O7	M+H	-2.91092	96.3313	307.08	NA	2.35143	map00941 Flavonoid biosynthesis; map01061 Biosynthesis of phenylpropanoids; map01110 Biosynthesis of secondary metabolites
	3.31_612.1422m/z	Cyanidin 3-(6-p-caffeoyl)glucoside;	C16369	C30H27O14+	M+H	-8.37148	89.2164	612.142	NA	3.31367	map00942 Anthocyanin biosynthesis
	3.80_305.0636m/z	Pentahydroxyflavanone; Dihydrotricetin;	C05911	C15H12O7	M+H	-6.50701	91.913	305.064	NA	3.79798	map00941 Flavonoid biosynthesis; map01110 Biosynthesis of secondary metabolites
	3.96_271.0578m/z	Dihydrokaempferol; Aromadendrin; (+)-Dihydrokaempferol; (+)-Aromadendrin;	C00974	C15H12O6	M+H-H2O	-7.83359	94.7312	271.058	NA	3.95515	map00941 Flavonoid biosynthesis; map01061 Biosynthesis of phenylpropanoids; map01100 Metabolic pathways; map01110 Biosynthesis of secondary metabolites
	3.96_369.1116m/z	Gibberellin A5;	C11871	C19H22O5	M+K	5.12979	75.4555	369.112	NA	3.95515	map00904 Diterpenoid biosynthesis; map01110 Biosynthesis of secondary metabolites
	3.98_349.1990m/z	Gibberellin A14;	C11858	C20H28O5	M+H	-5.4722	79.4349	349.199	NA	3.98372	map00904 Diterpenoid biosynthesis; map01110 Biosynthesis of secondary metabolites
	4.07_596.1536m/z	Cyanidin 3-O-(6-O-p-coumaroyl)glucoside;	C12095	C30H27O13+	M+H	2.00552	93.3487	596.154	NA	4.06947	map00942 Anthocyanin biosynthesis
	4.15_321.0585m/z	Dihydromyricetin; Ampelopsin; (+)-Dihydromyricetin; (+)-Ampelopsin;	C02906	C15H12O8	M+H	-6.08186	98.6227	321.059	NA	4.14733	map00941 Flavonoid biosynthesis; map01110 Biosynthesis of secondary metabolites
	4.20_290.0769n	(-)-Epicatechin;	C09727	C15H14O6	M+H, M+Na, M+H-H2O	-7.36778	97.8732	291.084	290.077	4.20448	map00941 Flavonoid biosynthesis; map01061 Biosynthesis of phenylpropanoids; map01110 Biosynthesis of secondary metabolites
	4.22_189.0520m/z	Caffeyl alcohol;	C12206	C9H10O3	M+Na	-1.5383	98.8006	189.052	NA	4.21877	map00940 Phenylpropanoid biosynthesis; map01110 Biosynthesis of secondary metabolites
	4.23_155.0468m/z	Cinnamaldehyde;	C00903	C9H8O	M+Na	0.484341	90.4451	155.047	NA	4.23305	map00940 Phenylpropanoid biosynthesis; map01060 Biosynthesis of plant secondary metabolites; map01100 Metabolic pathways; map01110 Biosynthesis of secondary metabolites; map04750 Inflammatory mediator regulation of TRP channels
	4.28_233.1513m/z	Xanthoxin; 2-cis,4-trans-Xanthoxin;	C13453	C15H22O3	M+H-H2O	-9.07519	89.595	233.151	NA	4.27592	map00906 Carotenoid biosynthesis; map01062 Biosynthesis of terpenoids and steroids; map01100 Metabolic pathways; map01110 Biosynthesis of secondary metabolites
	4.42_265.1415m/z	Abscisate; Abscisic acid; (+)-Abscisic acid; ABA;	C06082	C15H20O4	M+H	-7.25667	97.536	265.142	NA	4.41878	map00906 Carotenoid biosynthesis; map01060 Biosynthesis of plant secondary metabolites; map01062 Biosynthesis of terpenoids and steroids; map01070 Biosynthesis of plant hormones; map01100 Metabolic pathways; map01110 Biosynthesis of secondary metabolites; map04075 Plant hormone signal transduction
	4.45_395.1296m/z	Syringin; Eleutheroside B;	C01533	C17H24O9	M+Na	-4.37674	91.7361	395.13	NA	4.44735	map00940 Phenylpropanoid biosynthesis
	4.46_151.0725m/z	L-Aspartate; L-Aspartic acid; 2-Aminosuccinic acid; L-Asp;	C00049	C4H7NO4	M+NH4	8.72625	92.9242	151.072	NA	4.46165	map00300 Lysine biosynthesis; map00310 Lysine degradation; map00780 Biotin metabolism; map00960 Tropane, piperidine and pyridine alkaloid biosynthesis; map00970 Aminoacyl-tRNA biosynthesis; map01060 Biosynthesis of plant secondary metabolites; map01064 Biosynthesis of alkaloids derived from ornithine, lysine and nicotinic acid; map01100 Metabolic pathways; map01110 Biosynthesis of secondary metab…
	4.48_217.0469m/z	2-C-Methyl-D-erythritol 4-phosphate;	C11434	C5H13O7P	M+H	-1.21874	81.9561	217.047	NA	4.48237	map00900 Terpenoid backbone biosynthesis; map01060 Biosynthesis of plant secondary metabolites; map01062 Biosynthesis of terpenoids and steroids; map01070 Biosynthesis of plant hormones; map01100 Metabolic pathways; map01110 Biosynthesis of secondary metabolites; map01130 Biosynthesis of antibiotics
	4.65_260.0294n	alpha-D-Glucose 6-phosphate;	C00668	C6H13O9P	M+H-H2O, M+Na	-1.25995	66.5459	283.033	260.029	4.6538	map00010 Glycolysis / Gluconeogenesis; map00030 Pentose phosphate pathway; map00052 Galactose metabolism; map00520 Amino sugar and nucleotide sugar metabolism; map01060 Biosynthesis of plant secondary metabolites; map01061 Biosynthesis of phenylpropanoids; map01063 Biosynthesis of alkaloids derived from shikimate pathway; map01064 Biosynthesis of alkaloids derived from ornithine, lysine and nicot…
	4.68_306.0744n	(+)-Gallocatechin; Gallocatechol;	C12127	C15H14O7	M+Na, M+K	1.56084	71.8752	329.064	306.074	4.68238	map00941 Flavonoid biosynthesis; map01110 Biosynthesis of secondary metabolites
	4.71_305.0630m/z	Leucodelphinidin;	C05909	C15H14O8	M+H-H2O	-7.9735	97.9588	305.063	NA	4.71095	map00941 Flavonoid biosynthesis; map01110 Biosynthesis of secondary metabolites
	4.71_446.1244m/z	Peonidin 3-O-glucoside; Peonidin-3-glucoside;	C12141	C22H23O11+	M+H-H2O	7.97123	60.6538	446.124	NA	4.71095	map00942 Anthocyanin biosynthesis
	4.90_756.1915m/z	Cyanidin 3-glucoside 5-caffeoylglucoside;	C16372	C36H37O19+	M+H-H2O	2.46785	65.1629	756.192	NA	4.90312	map00942 Anthocyanin biosynthesis
	4.93_247.0574m/z	Sinapate; Sinapic acid; 3,5-Dimethoxy-4-hydroxycinnamic acid;	C00482	C11H12O5	M+Na	-1.52031	96.0995	247.057	NA	4.93168	map00940 Phenylpropanoid biosynthesis; map01061 Biosynthesis of phenylpropanoids; map01100 Metabolic pathways; map01110 Biosynthesis of secondary metabolites
	5.00_387.1587m/z	Gibberellin A53;	C11858	C20H28O5	M+K	5.47378	90.3333	387.159	NA	5.00312	map00904 Diterpenoid biosynthesis; map01110 Biosynthesis of secondary metabolites
	5.05_467.1442m/z	Cyanidin 5-O-glucoside;	C16298	C21H21O11+	M+NH4	4.31637	83.2816	467.144	NA	5.04598	map00942 Anthocyanin biosynthesis
	5.06_812.1799m/z	Delphinidin 3-glucoside 5-caffoyl-glucoside;	C16313	C36H37O20+	M+Na	3.65396	76.8845	812.18	NA	5.06027	map00942 Anthocyanin biosynthesis
	5.07_290.0765n	(+)-Catechin; D-Catechin; Cyanidanol; (2R-trans)-2-(3,4-Dihydroxyphenyl)-3,4-dihydro-2H-1-benzopyran-3,5,7-triol; (2R,3S)-Catechin; (2R,3S)-(+)-Catechin; Cianidanol;	C06562	C15H14O6	M+H-H2O, M+H	-8.68088	94.6741	273.073	290.077	5.07455	map00941 Flavonoid biosynthesis; map01061 Biosynthesis of phenylpropanoids; map01110 Biosynthesis of secondary metabolites
	5.07_318.0362n	Myricetin; 3,5,7,3',4',5'-Hexahydroxyflavone;	C10107	C15H10O8	M+H, M+Na	-4.26301	96.3796	319.043	318.036	5.07455	map00941 Flavonoid biosynthesis; map00944 Flavone and flavonol biosynthesis
	5.18_203.0316m/z	Caffeate; Caffeic acid; 3,4-Dihydroxy-trans-cinnamate; trans-Caffeate; (2E)-3-(3,4-Dihydroxyphenyl)prop-2-enoate;	C01197	C9H8O4	M+Na	0.681114	93.4569	203.032	NA	5.181	map00940 Phenylpropanoid biosynthesis; map01061 Biosynthesis of phenylpropanoids; map01100 Metabolic pathways; map01110 Biosynthesis of secondary metabolites; map01220 Degradation of aromatic compounds
	5.22_468.2260m/z	Geranylgeranyl diphosphate; Geranylgeranyl pyrophosphate; all-trans-Geranylgeranyl diphosphate; all-trans-Geranylgeranyl pyrophosphate; (2E,6E,10E)-3,7,11,15-Tetramethylhexadeca-2,6,10,14-tetraen-1-yl diphosphate;	C00353	C20H36O7P2	M+NH4	-3.20095	93.1464	468.226	NA	5.22387	map00130 Ubiquinone and other terpenoid-quinone biosynthesis; map00403 Indole diterpene alkaloid biosynthesis; map00900 Terpenoid backbone biosynthesis; map00904 Diterpenoid biosynthesis; map00906 Carotenoid biosynthesis; map01060 Biosynthesis of plant secondary metabolites; map01062 Biosynthesis of terpenoids and steroids; map01066 Biosynthesis of alkaloids derived from terpenoid and polyketide;…
	5.56_263.1266m/z	Phaseic acid;	C09707	C15H20O5	M+H-H2O	-4.31328	82.7951	263.127	NA	5.55888	map00906 Carotenoid biosynthesis
	5.57_187.0362m/z	(R)-Mevalonate; Mevalonic acid; 3,5-Dihydroxy-3-methylvaleric acid;	C00418	C6H12O4	M+K	-3.1854	80.2611	187.036	NA	5.57318	map00900 Terpenoid backbone biosynthesis; map01060 Biosynthesis of plant secondary metabolites; map01062 Biosynthesis of terpenoids and steroids; map01070 Biosynthesis of plant hormones; map01100 Metabolic pathways; map01110 Biosynthesis of secondary metabolites; map01130 Biosynthesis of antibiotics
	5.59_229.0470m/z	(R)-5-Phosphomevalonate; (R)-5-Phosphomevaloonic acid; (R)-Mevalonic acid 5-phosphate;	C01107	C6H13O7P	M+H	-0.881899	79.3195	229.047	NA	5.58747	map00900 Terpenoid backbone biosynthesis; map01100 Metabolic pathways; map01110 Biosynthesis of secondary metabolites; map01130 Biosynthesis of antibiotics
	5.72_231.0286m/z	D-Xylulose 5-phosphate;	C00231	C5H11O8P	M+H	9.45831	76.1364	231.029	NA	5.71605	map00030 Pentose phosphate pathway; map00040 Pentose and glucuronate interconversions; map00053 Ascorbate and aldarate metabolism; map00680 Methane metabolism; map00710 Carbon fixation in photosynthetic organisms; map01100 Metabolic pathways; map01110 Biosynthesis of secondary metabolites; map01120 Microbial metabolism in diverse environments; map01130 Biosynthesis of antibiotics; map01200 Carbon…
	6.05_195.1338m/z	Decanoic acid; Decanoate; Decylic acid; n-Capric acid;	C01571	C10H20O2	M+Na	-9.91515	96.9689	195.134	NA	6.05108	map00061 Fatty acid biosynthesis; map01100 Metabolic pathways
	6.39_181.1196m/z	Nonanoic acid; Nonanoate; Pelargonic acid;	C01601	C9H18O2	M+Na	-2.06609	97.0314	181.12	NA	6.3861	NULL
	6.50_294.2402m/z	Stearidonic acid; 6,9,12,15-Octadecatetraenoic acid; (6Z,9Z,12Z,15Z)-Octadecatetraenoic acid;	C16300	C18H28O2	M+NH4	-9.38723	76.242	294.24	NA	6.5004	map00592 alpha-Linolenic acid metabolism; map01110 Biosynthesis of secondary metabolites
	6.90_147.1138m/z	L-Lysine; Lysine acid; 2,6-Diaminohexanoic acid;	C00047	C6H14N2O2	M+H	6.93611	98.687	147.114	NA	6.89902	map00280 Valine, leucine and isoleucine degradation; map00290 Valine, leucine and isoleucine biosynthesis; map00966 Glucosinolate biosynthesis; map00970 Aminoacyl-tRNA biosynthesis; map01060 Biosynthesis of plant secondary metabolites; map01065 Biosynthesis of alkaloids derived from histidine and purine; map01100 Metabolic pathways; map01110 Biosynthesis of secondary metabolites; map01210 2-Oxoca…
	7.13_144.1147n	Octanoic acid; Caprylic acid; Octylic acid;	C06423	C8H16O2	M+Na, M+K	-2.11542	85.1175	183.078	144.115	7.1276	map00061 Fatty acid biosynthesis; map01060 Biosynthesis of plant secondary metabolites; map01066 Biosynthesis of alkaloids derived from terpenoid and polyketide; map01100 Metabolic pathways
	7.49_204.0280m/z	3-Phospho-D-glycerate; D-Glycerate 3-phosphate; 3-Phospho-(R)-glycerate; 3-Phosphoglycerate;	C00197	C3H7O7P	M+NH4	6.90152	39.2609	204.028	NA	7.4912	map00010 Glycolysis / Gluconeogenesis; map00030 Pentose phosphate pathway; map00260 Glycine, serine and threonine metabolism; map00561 Glycerolipid metabolism; map00630 Glyoxylate and dicarboxylate metabolism; map00680 Methane metabolism; map00710 Carbon fixation in photosynthetic organisms; map01060 Biosynthesis of plant secondary metabolites; map01061 Biosynthesis of phenylpropanoids; map01062 …
	7.57_316.3199m/z	Nonadecanoic acid; Nonadecylic acid;	C16535	C19H38O2	M+NH4	-3.63656	97.4096	316.32	NA	7.56907	NULL
	7.90_356.3508m/z	Erucic acid; (13Z)-Docosenoic acid; cis-13-Docosenoic acid;	C08316	C22H42O2	M+NH4	-4.41393	96.0744	356.351	NA	7.9041	map01040 Biosynthesis of unsaturated fatty acids
	8.19_333.1725m/z	Gibberellin A4;	C11864	C19H24O5	M+H	8.68488	87.5637	333.173	NA	8.18983	map00904 Diterpenoid biosynthesis; map01110 Biosynthesis of secondary metabolites; map04075 Plant hormone signal transduction
	8.30_263.2345m/z	Linoleate; Linoleic acid; (9Z,12Z)-Octadecadienoic acid; 9-cis,12-cis-Octadecadienoate; 9-cis,12-cis-Octadecadienoic acid;	C01595	C18H32O2	M+H-H2O	-8.58121	96.2029	263.235	NA	8.29628	map00591 Linoleic acid metabolism; map01040 Biosynthesis of unsaturated fatty acids; map01060 Biosynthesis of plant secondary metabolites; map01100 Metabolic pathways
	8.31_296.2565m/z	alpha-Linolenic acid	C06427	C18H30O2	M+NH4	-6.99106	98.602	296.256	NA	8.31057	map00592 alpha-Linolenic acid metabolism; map01040 Biosynthesis of unsaturated fatty acids; map01060 Biosynthesis of plant secondary metabolites; map01070 Biosynthesis of plant hormones; map01100 Metabolic pathways; map01110 Biosynthesis of secondary metabolites
	8.47_223.1651m/z	Dodecanoic acid; Dodecanoate; Dodecylcarboxylate; Lauric acid;	C02679	C12H24O2	M+Na	-8.93715	97.1196	223.165	NA	8.46772	map00061 Fatty acid biosynthesis; map01100 Metabolic pathways
	8.47_279.2300m/z	Hexadecanoic acid; Hexadecanoate; Hexadecylic acid; Palmitic acid; Palmitate; Cetylic acid;	C00249	C16H32O2	M+Na	2.03129	97.2935	279.23	NA	8.46772	map00061 Fatty acid biosynthesis; map00062 Fatty acid elongation; map00071 Fatty acid degradation; map00073 Cutin, suberine and wax biosynthesis; map01040 Biosynthesis of unsaturated fatty acids; map01060 Biosynthesis of plant secondary metabolites; map01100 Metabolic pathways; map01212 Fatty acid metabolism
	8.54_307.2585m/z	Octadecanoic acid; Stearate; Stearic acid;	C01530	C18H36O2	M+Na	-7.85936	19.9345	307.259	NA	8.53915	map00061 Fatty acid biosynthesis; map01040 Biosynthesis of unsaturated fatty acids; map01060 Biosynthesis of plant secondary metabolites; map04745 Phototransduction - fly
	8.90_283.2612m/z	(9Z)-Octadecenoic acid; (Z)-Octadec-9-enoic acid; Oleate; Oleic acid;	C00712	C18H34O2	M+H	-6.7555	95.194	283.261	NA	8.90275	map00061 Fatty acid biosynthesis; map00073 Cutin, suberine and wax biosynthesis; map01040 Biosynthesis of unsaturated fatty acids; map01060 Biosynthesis of plant secondary metabolites; map04212 Longevity regulating pathway - worm
	8.98_346.1784n	Gibberellin A44; Gibberellin 44;	C12308	C20H26O5	M+Na, M+K	1.04623	93.5909	385.154	346.178	8.98062	NULL
	9.42_329.2252m/z	(E,E)-Geranyllinalool;	C20681	C20H34O	M+K	3.59712	87.7286	329.225	NA	9.41567	map00904 Diterpenoid biosynthesis
	9.94_483.1331m/z	Delphinidin 3-O-glucoside; Mirtillin; Delphinidin 3-glucoside; Delphinidin 3-O-beta-D-glucoside;	C12138	C21H21O12+	M+NH4	-8.56798	67.6768	483.133	NA	9.93642	map00942 Anthocyanin biosynthesis

## Sheet: Sheet5
	Table S5 The annotated metabolites detected by UPLC-Q-TOF-MS in negative mode.
	Ion	Description	KEGG ID	Formula	Adducts	Mass.Error..ppm.	Isotope.Similarity	m.z	Neutral.mass..Da.	Retention.time..min.	Pathway
	0.06_235.9251m/z	Selenocysteine seleninic acid; Selenocysteine seleninate; 3-Seleninoalanine;	C05705	C3H7NO4Se	M+Cl	8.47831	0.576901	235.925	NA	0.05545	NULL
	0.39_190.9276m/z	Bromobenzene;	C11036	C6H5Br	M+Cl	4.41734	50.165	190.928	NA	0.390467	map00980 Metabolism of xenobiotics by cytochrome P450
	0.48_262.9287m/z	2,4-Dichloro-3-oxoadipate;	C18244	C6H6Cl2O5	M+Cl	0.396669	53.8089	262.929	NA	0.4762	map00361 Chlorocyclohexane and chlorobenzene degradation; map01120 Microbial metabolism in diverse environments
	0.48_360.9325m/z	Butonate;	C18967	C8H14Cl3O5P	M+Cl	-4.20712	46.4682	360.932	NA	0.4762	NULL
	0.50_288.9356m/z	Fluroxypyr;	C18858	C7H5Cl2FN2O3	M+Cl	0.408538	59.5272	288.936	NA	0.504767	NULL
	0.50_319.8887m/z	Chlorpyrifos-methyl; Chloropyriphos-methyl;	C14520	C7H7Cl3NO3PS	M-H	3.19919	37.6737	319.889	NA	0.504767	NULL
	0.50_320.8867m/z	Tetrasul;	C19032	C12H6Cl4S	M-H	-1.2699	25.1968	320.887	NA	0.504767	NULL
	0.50_786.3001m/z	Nogalamycin;	C18633	C39H49NO16	M-H	2.85044	38.5439	786.3	NA	0.504767	map01057 Biosynthesis of type II polyketide products; map01130 Biosynthesis of antibiotics
	0.50_853.2829m/z	Hydroxymethylbilane;	C01024	C40H46N4O17	M-H	5.13481	56.5395	853.283	NA	0.504767	map00860 Porphyrin and chlorophyll metabolism; map01100 Metabolic pathways; map01110 Biosynthesis of secondary metabolites
	0.56_212.9199m/z	Dimexano;	C19118	C4H6O2S4	M-H	9.64393	77.447	212.92	NA	0.561917	NULL
	0.58_257.0646m/z	6-(Pentylthio)purine; 6-Amylmercaptopurine;	C14614	C10H14N4S	M+Cl	5.8033	83.9191	257.065	NA	0.576433	NULL
	0.61_368.8161m/z	Heptachlor; Heptachlorane;	C14185	C10H5Cl7	M-H	6.2139	11.1045	368.816	NA	0.60505	NULL
	0.61_406.7731m/z	Isobenzan; Telodrin;	C18960	C9H4Cl8O	M-H	8.08857	8.30881	406.773	NA	0.60505	NULL
	0.62_326.1106m/z	C20915; Tabtoxin biosynthesis intermediate 5;	C20915	C11H21N3O6	M+Cl	-6.24016	95.3708	326.111	NA	0.619333	map00261 Monobactam biosynthesis; map01130 Biosynthesis of antibiotics
	0.62_356.9901m/z	Sulfotep;	C18691	C8H20O5P2S2	M+Cl	-6.19749	84.9123	356.99	NA	0.619333	NULL
	0.62_517.1394m/z	Medicarpin 3-O-glucoside-6'-malonate;	C16224	C25H26O12	M-H	8.21036	79.0603	517.139	NA	0.619333	map00943 Isoflavonoid biosynthesis
	0.63_405.0864m/z	Lancerin; 4-C-Glucosyl-1,3,7-trihydroxyxanthone;	C10075	C19H18O10	M-H	9.03638	85.217	405.086	NA	0.633617	NULL
	0.65_174.0874m/z	L-Citrulline; 2-Amino-5-ureidovaleric acid; Citrulline;	C00327	C6H13N3O3	M-H	-5.71012	97.4006	174.087	NA	0.6479	map00220 Arginine biosynthesis; map01100 Metabolic pathways; map01110 Biosynthesis of secondary metabolites; map01130 Biosynthesis of antibiotics; map01230 Biosynthesis of amino acids
	0.65_195.1184m/z	1,3-Diphenylpropane;	C14581	C15H16	M-H	2.58	90.2203	195.118	NA	0.6479	NULL
	0.65_442.0045m/z	Glucoiberverin; 3-Methylthiopropyl glucosinolate;	C08412	C11H21NO9S3	M+Cl	-6.72187	80.965	442.005	NA	0.6479	map00966 Glucosinolate biosynthesis; map01110 Biosynthesis of secondary metabolites; map01210 2-Oxocarboxylic acid metabolism
	0.66_135.0293m/z	Threonate; L-Threonate; (2R,3S)-2,3,4-Trihydroxybutanoic acid;	C01620	C4H8O5	M-H	-4.3389	98.7903	135.029	NA	0.6622	map00053 Ascorbate and aldarate metabolism
	0.66_202.0710m/z	N2-Acetyl-L-aminoadipate;	C12986	C8H13NO5	M-H	-5.17849	96.2119	202.071	NA	0.6622	NULL
	0.66_315.0919m/z	Cyclopeptine; (3S)-3-Benzyl-4-methyl-3,4-dihydro-1H-1,4-benzodiazepine-2,5-dione;	C20579	C17H16N2O2	M+Cl	4.56534	93.5023	315.092	NA	0.6622	NULL
	0.66_325.0763m/z	Tributyltin chloride; Tri-n-butylchlorotin; Tributylchlorostannane;	C15224	C12H27ClSn	M-H	3.78995	0.560019	325.076	NA	0.6622	NULL
	0.66_355.0868m/z	Alangimarine;	C09329	C19H16N2O3	M+Cl	4.00901	83.7506	355.087	NA	0.6622	NULL
	0.66_357.1023m/z	Cellobionate; Cellobionic acid; 4-O-beta-D-Glucopyranosyl-D-gluconate;	C20888	C12H22O12	M-H	-4.39941	90.0049	357.102	NA	0.6622	NULL
	0.66_387.0778m/z	Benzylpenicilloic acid;	C16672	C16H20N2O5S	M+Cl	-2.57676	83.7873	387.078	NA	0.6622	NULL
	0.66_469.0575m/z	Chlorohyssopifolin A;	C09359	C19H24Cl2O7	M+Cl	-4.22886	53.6046	469.057	NA	0.6622	NULL
	0.66_486.0341m/z	Glucoalyssin; 5-Methylsulfinylpentyl glucosinolate;	C08400	C13H25NO10S3	M+Cl	1.38822	61.3044	486.034	NA	0.6622	NULL
	0.66_539.9777m/z	Thiamin triphosphate; Thiamine triphosphate;	C03028	C12H20N4O10P3S+	M+Cl	-5.86057	31.6807	539.978	NA	0.6622	map00730 Thiamine metabolism; map01100 Metabolic pathways
	0.68_439.9887m/z	Ceftizoxime sodium;	C08118	C13H12N5NaO5S2	M+Cl	3.7833	85.9876	439.989	NA	0.676483	NULL
	0.69_149.1097m/z	Octane; n-Octane;	C01387	C8H18	M+Cl	-5.22897	91.5707	149.11	NA	0.690767	NULL
	0.69_221.0291m/z	3-Deoxy-lyxo-heptulosaric acid; 3-Deoxy-D-lyxo-hept-2-ulopyranosaric acid;	C21044	C7H10O8	M-H	-5.19445	91.7639	221.029	NA	0.690767	NULL
	0.69_491.1241m/z	Aurantio-obtusin beta-D-glucoside;	C10303	C23H24O12	M-H	9.27665	83.2448	491.124	NA	0.690767	NULL
	0.69_603.1758m/z	Aldotetraouronic acid;	C20573	C22H36O19	M-H	-3.24492	89.9909	603.176	NA	0.690767	map02010 ABC transporters
	0.69_623.1632m/z	Zinc protoporphyrin-9; Zinc protoporphyrin;	C03184	C34H32N4O4Zn	M-H	-1.61439	46.454	623.163	NA	0.690767	NULL
	0.69_637.1817m/z	(6R)-10-Formyltetrahydropteroyldiglutamate; 10-Formyl-THF-L-glutamate; (6R)-10-HCO-H4PteGlu2;	C05928	C25H30N8O10	M+Cl	6.26775	84.3122	637.182	NA	0.690767	NULL
	0.69_741.1924m/z	Quercetin 3-(2G-xylosylrutinoside);	C10175	C32H38O20	M-H	5.41365	85.5276	741.192	NA	0.690767	map00944 Flavone and flavonol biosynthesis
	0.71_399.0768m/z	10-Hydroxycamptothecin;	C17939	C20H16N2O5	M+Cl	4.11891	82.0443	399.077	NA	0.7115	NULL
	0.71_409.0302m/z	Ceftibuten;	C08117	C15H14N4O6S2	M-H	4.86235	92.606	409.03	NA	0.7115	NULL
	0.71_496.0619m/z	SM-17466;	C12018	C20H21N4O5S2+	M+Cl	-6.08353	63.1426	496.062	NA	0.7115	NULL
	0.71_513.1108m/z	MK 571; Verlukast;	C11239	C26H27ClN2O3S2	M-H	5.65194	67.6257	513.111	NA	0.7115	NULL
	0.71_611.1429m/z	Glutathione disulfide; GSSG; Oxiglutatione; Oxidized glutathione;	C00127	C20H32N6O12S2	M-H	-2.93009	90.1888	611.143	NA	0.7115	map00480 Glutathione metabolism; map04918 Thyroid hormone synthesis
	0.71_633.1860m/z	Tributyltin oxide; TBTO;	C18149	C24H54OSn2	M+Cl	-8.79529	0	633.186	NA	0.7115	NULL
	0.71_723.2169m/z	Flavonol 3-O-beta-D-glucosyl-(1->2)-beta-D-glucosyl-(1->2)-beta-D-glucoside;	C15582	C33H40O18	M-H	3.67963	79.7774	723.217	NA	0.7115	NULL
	0.71_729.1350m/z	4-Deoxy-4-thio-alpha-D-digitoxosyl-calicheamicin T0;	C21339	C30H38N2O11S4	M-H	8.75475	67.3417	729.135	NA	0.7115	map01059 Biosynthesis of enediyne antibiotics; map01130 Biosynthesis of antibiotics
	0.71_781.1966m/z	Alphazurine FG;	C20336	C37H42N4O9S3	M-H	-9.64189	61.6651	781.197	NA	0.7115	NULL
	0.73_290.0192m/z	Imidacloprid;	C11110	C9H10ClN5O2	M+Cl	-9.90917	67.1496	290.019	NA	0.725783	NULL
	0.73_291.0154m/z	5-(3-Hydroxy-4-acetoxybut-1-ynyl)-2,2'-bithiophene;	C04711	C14H12O3S2	M-H	-0.487356	85.5369	291.015	NA	0.725783	NULL
	0.73_425.0809m/z	S-Glutathionyl-L-cysteine;	C05526	C13H22N4O8S2	M-H	0.567274	82.8667	425.081	NA	0.725783	map00270 Cysteine and methionine metabolism
	0.73_537.1656m/z	Myxothiazol Z;	C15675	C26H34N2O4S2	M+Cl	0.340407	71.3093	537.166	NA	0.725783	NULL
	0.73_638.0286m/z	ADPribose 2'-phosphate;	C03246	C15H24N5O17P3	M-H	-3.29069	43.3608	638.029	NA	0.725783	NULL
	0.74_203.0189m/z	Oxaloglutarate;	C05533	C7H8O7	M-H	-4.22801	96.9792	203.019	NA	0.740067	map01210 2-Oxocarboxylic acid metabolism
	0.74_420.9630m/z	Glutathioselenol; GSSeH;	C18871	C10H16N3O6SSe	M+Cl	2.8779	0.58877	420.963	NA	0.740067	map00450 Selenocompound metabolism
	0.74_482.9617m/z	UTP; Uridine 5'-triphosphate; Uridine triphosphate;	C00075	C9H15N2O15P3	M-H	0.950738	94.525	482.962	NA	0.740067	map00240 Pyrimidine metabolism; map01100 Metabolic pathways; map04080 Neuroactive ligand-receptor interaction
	0.74_523.0365m/z	alpha-D-Glucosylpoly(glycerol phosphate);	C04508	C3H9O6P.[C9H17O10P]n	M+Cl	-5.04802	NA	523.037	NA	0.740067	NULL
	0.74_657.0936m/z	Cyclic di-3',5'-adenylate; Cyclic di-AMP;	C20565	C20H24N10O12P2	M-H	-6.32586	86.6179	657.094	NA	0.740067	NULL
	0.75_180.9141m/z	1,2,3-Trichloropropane;	C14400	C3H5Cl3	M+Cl	-6.62412	42.1115	180.914	NA	0.75435	NULL
	0.75_390.9899m/z	Aurothioglucose;	C08193	C6H11AuO5S	M-H	-5.50049	93.7105	390.99	NA	0.75435	NULL
	0.75_444.9112m/z	DuP 697;	C11704	C17H12BrFO2S2	M+Cl	-6.96603	38.7816	444.911	NA	0.75435	NULL
	0.77_336.9799m/z	Clofentezine;	C18576	C14H8Cl2N4	M+Cl	-7.1017	52.6664	336.98	NA	0.768633	NULL
	0.77_360.9787m/z	Diclofop;	C18716	C15H12Cl2O4	M+Cl	-5.91731	56.1633	360.979	NA	0.768633	NULL
	0.77_376.9969m/z	5-Fluorouridine monophosphate;	C16634	C9H12FN2O9P	M+Cl	2.96191	88.0606	376.997	NA	0.768633	map00983 Drug metabolism - other enzymes
	0.77_529.0798m/z	11a-Hydroxy-7-chlortetracycline;	C21439	C22H23ClN2O9	M+Cl	2.35098	67.7225	529.08	NA	0.768633	map00253 Tetracycline biosynthesis; map01130 Biosynthesis of antibiotics
	0.78_321.0052m/z	Chloramphenicol;	C00918	C11H12Cl2N2O5	M-H	0.376246	54.4209	321.005	NA	0.782917	NULL
	0.78_374.9305m/z	Phenkapton;	C19010	C11H15Cl2O2PS3	M-H	7.79252	48.2874	374.931	NA	0.782917	NULL
	0.78_508.9680m/z	Lufenuron;	C18434	C17H8Cl2F8N2O3	M-H	-6.07633	54.1483	508.968	NA	0.782917	NULL
	0.78_524.9489m/z	Oxiconazole nitrate;	C08075	C18H14Cl4N4O4	M+Cl	5.19658	36.4204	524.949	NA	0.782917	NULL
	0.80_276.9278m/z	Dixanthogen; EXD;	C19120	C6H10O2S4	M+Cl	8.58916	79.8446	276.928	NA	0.797217	NULL
	0.80_323.9903n	6-Deoxy-6-sulfo-D-fructose 1-phosphate;	C20831	C6H13O11PS	M-H, M+Cl	-3.98628	93.5166	322.983	323.99	0.797217	NULL
	0.81_516.0874n	dTDP-beta-L-rhodinose;	C12447	C16H26N2O13P2	M-H, M+Cl	-6.92062	90.8562	550.976	516.087	0.8115	NULL
	0.83_305.0120m/z	Calcium levulinate anhydrous;	C18380	C10H14CaO6	M+Cl	3.63622	90.8289	305.012	NA	0.825783	NULL
	0.84_393.9466m/z	MC-7181;	C11070	C14H8Cl2FNO5	M+Cl	2.41325	34.612	393.947	NA	0.840067	NULL
	0.84_454.9980m/z	Dioxation;	C17877	C12H26O6P2S4	M-H	-7.64381	87.1056	454.998	NA	0.840067	NULL
	0.85_326.9449m/z	alpha-D-Ribose 1,2-cyclic phosphate 5-phosphate; 5-Phospho-alpha-D-ribose 1,2-cyclic phosphate;	C20440	C5H10O10P2	M+Cl	2.11198	97.3859	326.945	NA	0.85435	map00440 Phosphonate and phosphinate metabolism
	0.88_154.9978m/z	2,5-Furandicarboxylate; Furan-2,5-dicarboxylate;	C20450	C6H4O5	M-H	-5.05832	92.9148	154.998	NA	0.882933	map00365 Furfural degradation; map01120 Microbial metabolism in diverse environments
	0.88_274.0242m/z	Phosphophosphinate;	C12022	C6H15NO7P2	M-H	-3.12304	91.6833	274.024	NA	0.882933	NULL
	0.90_442.9817m/z	6-Mercaptopurine ribonucleoside 5'-diphosphate; 6-Thioinosine-5'-diphosphate;	C16616	C10H14N4O10P2S	M-H	-3.73802	87.685	442.982	NA	0.897217	map00983 Drug metabolism - other enzymes
	0.91_289.0160m/z	Oxydisulfoton;	C19009	C8H19O3PS3	M-H	-0.29828	64.1771	289.016	NA	0.9115	NULL
	0.93_407.0043m/z	4-(N-Maleimido)benzyltrimethylammonium iodide; MBTA;	C13677	C14H17IN2O2	M+Cl	3.7118	93.8437	407.004	NA	0.925783	NULL
	0.97_467.0461m/z	4-Aminoanhydrochlortetracycline; 4-Aminoanhydro-7-chlorotetracycline;	C18299	C20H17ClN2O7	M+Cl	9.8708	67.4115	467.046	NA	0.96865	NULL
	1.09_248.9330m/z	4-Bromophenylacetate; 4-Bromophenylacetic acid;	C03076	C8H7BrO2	M+Cl	3.08125	45.2687	248.933	NA	1.08938	NULL
	1.13_289.1143m/z	N-(L-Arginino)succinate; 2-(Nomega-L-Arginino)succinate; L-Argininosuccinate; L-Argininosuccinic acid; L-Arginosuccinic acid;	C03406	C10H18N4O6	M-H	-3.68218	92.2374	289.114	NA	1.13223	map00220 Arginine biosynthesis; map00250 Alanine, aspartate and glutamate metabolism; map01100 Metabolic pathways; map01110 Biosynthesis of secondary metabolites; map01130 Biosynthesis of antibiotics; map01230 Biosynthesis of amino acids
	1.19_395.0400m/z	Cephalothin; Cefalotin;	C07761	C16H16N2O6S2	M-H	5.77328	80.8731	395.04	NA	1.18938	NULL
	1.20_163.0241m/z	2-Dehydro-D-xylonate;	C02928	C5H8O6	M-H	-4.09203	93.6407	163.024	NA	1.20367	NULL
	1.20_603.1765m/z	Aldotetraouronic acid;	C20573	C22H36O19	M-H	-2.2129	84.2966	603.176	NA	1.20367	map02010 ABC transporters
	1.22_207.0501m/z	Dihydrolipoate; Dihydrolipoic acid; Dihydrothioctic acid;	C02147	C8H16O2S2	M-H	-8.73917	82.1543	207.05	NA	1.21797	NULL
	1.33_111.0082m/z	2-Furoate; 2-Furoic acid; 2-Furancarboxylic acid; Pyromucic acid;	C01546	C5H4O3	M-H	-4.64833	96.8936	111.008	NA	1.33225	map00365 Furfural degradation; map01120 Microbial metabolism in diverse environments
	1.33_420.9995m/z	Quazepam;	C07336	C17H11ClF4N2S	M+Cl	8.70458	73.3581	421	NA	1.33225	NULL
	1.33_444.9627m/z	Imibenconazole;	C18468	C17H13Cl3N4S	M+Cl	1.52692	40.1692	444.963	NA	1.33225	NULL
	1.35_349.0208m/z	5'-Phosphoribosyl-N-formylglycinamide; N-Formyl-GAR; N-Formylglycinamide ribonucleotide; N2-Formyl-N1-(5-phospho-D-ribosyl)glycinamide;	C04376	C8H15N2O9P	M+Cl	-0.510213	92.7757	349.021	NA	1.34653	map00230 Purine metabolism; map01100 Metabolic pathways; map01110 Biosynthesis of secondary metabolites; map01130 Biosynthesis of antibiotics
	1.42_203.0188m/z	Oxaloglutarate;	C05533	C7H8O7	M-H	-4.52865	97.0731	203.019	NA	1.4244	map01210 2-Oxocarboxylic acid metabolism
	1.48_163.0240m/z	2-Dehydro-D-xylonate;	C02928	C5H8O6	M-H	-4.87222	93.8402	163.024	NA	1.48155	NULL
	1.50_321.0028m/z	Chloramphenicol;	C00918	C11H12Cl2N2O5	M-H	-6.9287	55.2161	321.003	NA	1.49585	NULL
	1.52_248.9327m/z	4-Bromophenylacetate; 4-Bromophenylacetic acid;	C03076	C8H7BrO2	M+Cl	1.78701	42.1057	248.933	NA	1.52442	NULL
	1.76_723.2179m/z	Flavonol 3-O-beta-D-glucosyl-(1->2)-beta-D-glucosyl-(1->2)-beta-D-glucoside;	C15582	C33H40O18	M-H	5.09364	79.0259	723.218	NA	1.75943	NULL
	1.82_519.1555m/z	Chryso-obtusin glucoside;	C10313	C25H28O12	M-H	9.06113	80.2276	519.156	NA	1.81658	NULL
	1.96_603.1765m/z	Aldotetraouronic acid;	C20573	C22H36O19	M-H	-2.22458	89.018	603.176	NA	1.95945	map02010 ABC transporters
	10.00_395.2611m/z	Estradiol 17beta-cyclopentylpropionate; Estradiol cypionate;	C14640	C26H36O3	M-H	4.76575	94.8622	395.261	NA	10.0001	NULL
	10.03_641.4248m/z	Staphidine;	C08712	C42H58N2O	M+Cl	0.814803	76.7801	641.425	NA	10.0287	NULL
	10.10_409.2758m/z	Norethindrone enanthate; Norethisterone enanthate; 17alpha-Ethynyl-17beta-heptanoyloxy-4-estren-3-one;	C14486	C27H38O3	M-H	2.3643	89.174	409.276	NA	10.1001	NULL
	10.13_443.2461m/z	Bufotalin; 3beta,14,16beta-Trihydroxy-5beta-bufa-20,22-dienolide 16-acetate;	C16923	C26H36O6	M-H	4.83293	88.1965	443.246	NA	10.1287	NULL
	10.19_447.1426m/z	Fluocinolone;	C07006	C21H26F2O6	M+Cl	8.40083	83.8352	447.143	NA	10.1859	NULL
	10.31_595.2877m/z	Salannin;	C08780	C34H44O9	M-H	-5.92003	84.9362	595.288	NA	10.3066	NULL
	10.35_409.2355m/z	1-Palmitoylglycerol 3-phosphate; 1-Hexadecanoyl-sn-glycero-3-phosphate;	C04036	C19H39O7P	M-H	-1.35436	97.1654	409.236	NA	10.3495	NULL
	10.35_435.2505m/z	Stearoylglycerone phosphate;	C03805	C21H41O7P	M-H	-2.79389	94.6441	435.25	NA	10.3495	NULL
	10.35_705.3580m/z	Fungichromin; Pentamycin;	C13299	C35H58O12	M+Cl	-6.26594	83.6034	705.358	NA	10.3495	NULL
	10.38_351.2507m/z	Montanol;	C09137	C21H36O4	M-H	-9.65745	91.1409	351.251	NA	10.378	NULL
	10.38_413.2205m/z	Tentoxin;	C08441	C22H30N4O4	M-H	2.566	96.7003	413.22	NA	10.378	NULL
	10.38_805.4313m/z	Gymnemic acid I;	C08947	C43H66O14	M-H	-8.31131	94.1315	805.431	NA	10.378	NULL
	10.39_394.2469n	Stanolone benzoate; Dihydrotestosterone benzoate; DHT benzoate;	C14259	C26H34O3	M-H, M+Cl	-9.94436	83.2255	429.193	394.247	10.3923	NULL
	10.39_409.2746m/z	Norethindrone enanthate; Norethisterone enanthate; 17alpha-Ethynyl-17beta-heptanoyloxy-4-estren-3-one;	C14486	C27H38O3	M-H	-0.412109	84.236	409.275	NA	10.3923	NULL
	10.39_431.1941m/z	(9S,10S)-10-Hydroxy-9-(phosphonooxy)octadecanoate;	C15989	C18H37O7P	M+Cl	-7.44577	89.9879	431.194	NA	10.3923	NULL
	10.39_437.1974m/z	Kurarinone;	C17446	C26H30O6	M-H	1.0611	92.2311	437.197	NA	10.3923	NULL
	10.39_505.1859m/z	Piperaduncin B;	C09829	C29H30O8	M-H	-1.78935	87.2166	505.186	NA	10.3923	NULL
	10.39_589.5166m/z	Coixenolide;	C17566	C38H70O4	M-H	-5.99845	71.6163	589.517	NA	10.3923	NULL
	10.41_460.2153m/z	Bitolterol;	C06853	C28H31NO5	M-H	5.08261	91.3021	460.215	NA	10.4066	NULL
	10.49_675.3862m/z	Mosesin 4;	C17024	C35H60O10	M+Cl	-2.83917	86.6082	675.386	NA	10.4923	NULL
	10.58_397.2270m/z	3-(2,4-Cyclopentadien-1-ylidene)pregn-4-en-20-one;	C14968	C26H34O	M+Cl	-9.31055	86.6518	397.227	NA	10.578	NULL
	10.80_397.3313m/z	Lauroyl peroxide; Dilauroyl peroxide;	C19438	C24H46O4	M-H	-2.70043	82.4997	397.331	NA	10.7988	NULL
	10.88_411.2197m/z	3beta,21-Dihydroxy-pregna-5,7,9(11)-trien-20-one diacetate;	C14924	C25H32O5	M-H	4.81181	61.7352	411.22	NA	10.8845	NULL
	10.96_461.2663m/z	Leupeptin;	C01591	C20H38N6O4	M+Cl	3.34919	89.3071	461.266	NA	10.9559	NULL
	11.23_383.3521m/z	2-Hydroxytetracosanoic acid;	C17873	C24H48O3	M-H	-2.5647	78.1624	383.352	NA	11.2338	NULL
	11.25_529.1457m/z	Harpagoside;	C09783	C24H30O11	M+Cl	-5.15553	80.0331	529.146	NA	11.2481	NULL
	11.41_339.3260m/z	Docosanoic acid; Docosanoate; Behenic acid;	C08281	C22H44O2	M-H	-2.55437	82.0064	339.326	NA	11.4117	map00073 Cutin, suberine and wax biosynthesis; map01040 Biosynthesis of unsaturated fatty acids
	11.50_741.5141m/z	(2'S)-Deoxymyxol 2'-(2,4-di-O-methyl-alpha-L-fucoside);	C15935	C48H70O6	M-H	5.63684	80.0321	741.514	NA	11.4974	map00906 Carotenoid biosynthesis
	12.01_367.3569m/z	Tetracosanoic acid; Lignoceric acid;	C08320	C24H48O2	M-H	-3.31385	79.1721	367.357	NA	12.0103	map01040 Biosynthesis of unsaturated fatty acids
	12.35_248.9593m/z	2-Oxo-3-hydroxy-4-phosphobutanoate; alpha-Keto-3-hydroxy-4-phosphobutyrate; (3R)-3-Hydroxy-2-oxo-4-phosphonooxybutanoate;	C06054	C4H7O8P	M+Cl	9.70647	94.256	248.959	NA	12.3453	map00750 Vitamin B6 metabolism; map01100 Metabolic pathways
	12.56_362.9394m/z	Selenohomocystine;	C05707	C8H16N2O4Se2	M-H	7.1932	0	362.939	NA	12.5596	NULL
	12.94_192.9925m/z	2-Chloro-3-oxoadipate;	C12836	C6H7ClO5	M-H	8.22295	70.1403	192.993	NA	12.9375	map00361 Chlorocyclohexane and chlorobenzene degradation; map01100 Metabolic pathways; map01120 Microbial metabolism in diverse environments
	2.02_381.0662m/z	Oryzalin;	C18877	C12H18N4O6S	M+Cl	6.17784	90.6198	381.066	NA	2.01658	NULL
	2.11_361.1057m/z	Hinokitiol glucoside; beta-Thujaplicin 2-O-beta-D-glucoside;	C15451	C16H22O7	M+Cl	-0.640176	92.5905	361.106	NA	2.10875	NULL
	2.12_283.1024m/z	Coformycin;	C01677	C11H16N4O5	M-H	-8.58526	90.1007	283.102	NA	2.12303	NULL
	2.14_662.1002m/z	Delphinidin 3-O-(6-caffeoyl-beta-D-glucoside);	C16367	C30H27O15+	M+Cl	-6.62155	84.6906	662.1	NA	2.13732	map00942 Anthocyanin biosynthesis
	2.15_169.0136m/z	Gallate; Gallic acid; 3,4,5-Trihydroxybenzoic acid; 3,4,5-Trihydroxybenzoate; Pyrogallol-5-carboxylic acid;	C01424	C7H6O5	M-H	-3.72055	95.8845	169.014	NA	2.15162	map00627 Aminobenzoate degradation; map01061 Biosynthesis of phenylpropanoids; map01120 Microbial metabolism in diverse environments
	2.15_319.0252m/z	Phenthoate; Fenthoate;	C14429	C12H17O4PS2	M-H	5.76846	88.0061	319.025	NA	2.15162	NULL
	2.15_515.1589m/z	S-(Hydroxymethyl)mycothiol;	C18235	C18H32N2O13S	M-H	7.03383	89.6361	515.159	NA	2.15162	NULL
	2.17_329.0872m/z	1-O-Vanilloyl-beta-D-glucose;	C20470	C14H18O9	M-H	-1.84835	97.1735	329.087	NA	2.1659	NULL
	2.19_611.1431m/z	Glutathione disulfide; GSSG; Oxiglutatione; Oxidized glutathione;	C00127	C20H32N6O12S2	M-H	-2.54987	94.0984	611.143	NA	2.19447	map00480 Glutathione metabolism; map04918 Thyroid hormone synthesis
	2.22_331.0661m/z	1-O-Galloyl-beta-D-glucose; 1-Galloyl-beta-glucose; beta-Glucogallin; 1-Galloyl-beta-D-glucose;	C01158	C13H16O10	M-H	-2.91199	97.1787	331.066	NA	2.22303	map01061 Biosynthesis of phenylpropanoids
	2.24_330.1182m/z	5'-O-beta-D-Glucosylpyridoxine;	C03996	C14H21NO8	M-H	-3.63168	95.5425	330.118	NA	2.23733	NULL
	2.31_265.0920m/z	8-Oxodeoxycoformycin;	C02957	C11H14N4O4	M-H	-8.36662	92.6758	265.092	NA	2.30877	NULL
	2.52_341.0919m/z	N-Carbobenzoxyglycylproline; Z-Gly-Pro; Z-Gly-Pro-OH;	C01632	C15H18N2O5	M+Cl	3.06442	91.7458	341.092	NA	2.5152	NULL
	3.21_248.9324m/z	4-Bromophenylacetate; 4-Bromophenylacetic acid;	C03076	C8H7BrO2	M+Cl	0.258329	41.9609	248.932	NA	3.21383	NULL
	3.23_235.9252m/z	Selenocysteine seleninic acid; Selenocysteine seleninate; 3-Seleninoalanine;	C05705	C3H7NO4Se	M+Cl	8.7388	0.586259	235.925	NA	3.22813	NULL
	3.27_331.0660m/z	1-O-Galloyl-beta-D-glucose; 1-Galloyl-beta-glucose; beta-Glucogallin; 1-Galloyl-beta-D-glucose;	C01158	C13H16O10	M-H	-3.14167	90.8941	331.066	NA	3.27098	map01061 Biosynthesis of phenylpropanoids
	3.33_609.1230m/z	Gallocatechin-(4alpha->8)-epigallocatechin;	C10227	C30H26O14	M-H	-3.17294	92.525	609.123	NA	3.32813	NULL
	3.46_265.0919m/z	8-Oxodeoxycoformycin;	C02957	C11H14N4O4	M-H	-8.89333	93.24	265.092	NA	3.46315	NULL
	3.46_575.1187m/z	Proanthocyanidin A2; Epicatechin-(2beta->7,4beta->8)-epicatechin;	C10237	C30H24O12	M-H	-1.34295	86.8225	575.119	NA	3.46315	NULL
	3.49_513.0875m/z	Chlortetracycline; 7-Chlorotetracycline; Aureomycin;	C06571	C22H23ClN2O8	M+Cl	7.97865	68.9628	513.088	NA	3.49172	map00253 Tetracycline biosynthesis; map01057 Biosynthesis of type II polyketide products; map01130 Biosynthesis of antibiotics
	3.52_615.0989m/z	Lissamine rhodamine B;	C20348	C27H29N2NaO7S2	M+Cl	-3.34143	84.4875	615.099	NA	3.5203	NULL
	3.56_283.0674m/z	Xanthosine;	C01762	C10H12N4O6	M-H	-3.62057	89.0273	283.067	NA	3.56315	map00230 Purine metabolism; map00232 Caffeine metabolism; map01065 Biosynthesis of alkaloids derived from histidine and purine; map01100 Metabolic pathways; map01110 Biosynthesis of secondary metabolites
	3.56_913.1804m/z	beta-Phenylalanoyl-CoA; (R)-beta-Phenylalanoyl-CoA; (R)-3-Amino-3-phenylpropanoyl-CoA; Amino phenylpropanoyl-CoA;	C16833	C30H45N8O17P3S	M-H	4.46546	88.8171	913.18	NA	3.56315	NULL
	3.59_331.0660m/z	1-O-Galloyl-beta-D-glucose; 1-Galloyl-beta-glucose; beta-Glucogallin; 1-Galloyl-beta-D-glucose;	C01158	C13H16O10	M-H	-3.2306	94.9408	331.066	NA	3.59173	map01061 Biosynthesis of phenylpropanoids
	3.65_169.0135m/z	Gallate; Gallic acid; 3,4,5-Trihydroxybenzoic acid; 3,4,5-Trihydroxybenzoate; Pyrogallol-5-carboxylic acid;	C01424	C7H6O5	M-H	-4.65515	92.0273	169.013	NA	3.64887	map00627 Aminobenzoate degradation; map01061 Biosynthesis of phenylpropanoids; map01120 Microbial metabolism in diverse environments
	3.71_593.1280m/z	Tribuloside;	C17140	C30H26O13	M-H	-3.51717	93.3643	593.128	NA	3.70602	NULL
	3.72_383.1548m/z	4-Chloroprogesterone; 4-Chloropregn-4-ene-3,20-dione;	C14676	C21H29ClO2	M+Cl	-0.670173	62.4075	383.155	NA	3.7203	NULL
	3.72_429.1602m/z	Brucine;	C09084	C23H26N2O4	M+Cl	3.88234	87.8367	429.16	NA	3.7203	NULL
	3.73_430.0440m/z	Clionamide;	C17092	C19H18BrN3O4	M-H	7.44096	46.4092	430.044	NA	3.73458	NULL
	3.78_576.1262m/z	Puromycin dihydrochloride;	C11618	C22H29Cl2N7O5	M+Cl	-7.23406	50.0134	576.126	NA	3.77745	NULL
	3.80_311.1335m/z	Olanzapine;	C07322	C17H20N4S	M-H	-0.324559	79.7162	311.133	NA	3.79818	NULL
	3.80_335.1336m/z	Steroid O-sulfate; Phenolic steroid O-sulfate;	C02590	C18H24O4S	M-H	3.98781	79.9144	335.134	NA	3.79818	NULL
	3.80_368.0977m/z	Pirimiphos-ethyl; Pirimiphosethyl;	C19012	C13H24N3O3PS	M+Cl	2.15075	95.0612	368.098	NA	3.79818	NULL
	3.80_422.0171m/z	Calicheamicinone;	C21337	C18H17NO5S3	M-H	-6.03345	37.9133	422.017	NA	3.79818	map01059 Biosynthesis of enediyne antibiotics; map01130 Biosynthesis of antibiotics
	3.81_315.0711m/z	2-(4-Chlorophenyl)-3-phenyl-3-(2-pyridinyl)acrylonitrile;	C14893	C20H13ClN2	M-H	5.32491	69.171	315.071	NA	3.81247	NULL
	3.81_331.0659m/z	1-O-Galloyl-beta-D-glucose; 1-Galloyl-beta-glucose; beta-Glucogallin; 1-Galloyl-beta-D-glucose;	C01158	C13H16O10	M-H	-3.52052	90.1681	331.066	NA	3.81247	map01061 Biosynthesis of phenylpropanoids
	3.81_393.0485m/z	Coumeroic acid;	C12478	C17H14N2O7	M+Cl	-2.72787	93.262	393.049	NA	3.81247	NULL
	3.81_457.0974m/z	Bifenthrin;	C10980	C23H22ClF3O2	M+Cl	4.74504	75.4661	457.097	NA	3.81247	NULL
	3.90_347.0967m/z	Musca-aurin-VII; Muscaaurin VII;	C08562	C15H16N4O6	M-H	-8.74283	87.2842	347.097	NA	3.89818	NULL
	3.90_761.1380m/z	Amaranthin;	C08537	C30H34N2O19	M+Cl	-9.56217	82.2223	761.138	NA	3.89818	map00965 Betalain biosynthesis
	3.93_657.1634m/z	Orobanchoside; Crenatoside;	C10481	C29H34O15	M+Cl	6.72742	88.1529	657.163	NA	3.92675	NULL
	3.94_218.1024m/z	Pantothenate; Pantothenic acid; (R)-Pantothenate;	C00864	C9H17NO5	M-H	-4.70293	92.1049	218.102	NA	3.94105	map00410 beta-Alanine metabolism; map00770 Pantothenate and CoA biosynthesis; map01100 Metabolic pathways; map01110 Biosynthesis of secondary metabolites; map04977 Vitamin digestion and absorption
	3.94_625.1375m/z	Quercetin 3-O-beta-D-glucosyl-(1->2)-beta-D-glucoside; Baimaside; Quercetin 3-beta-D-sophoroside; Quercetin 3-O-sophoroside; QUOSP;	C12667	C27H30O17	M-H	-5.5916	82.6598	625.138	NA	3.94105	map00944 Flavone and flavonol biosynthesis
	3.94_651.2488m/z	6'''-Deamino-6'''-hydroxyparomomycin II;	C21262	C23H44N4O15	M+Cl	-1.46202	88.27	651.249	NA	3.94105	map00524 Neomycin, kanamycin and gentamicin biosynthesis; map01130 Biosynthesis of antibiotics
	3.96_396.0167m/z	Glucoputranjivin; 1-Methylethyl glucosinolate;	C08418	C10H19NO9S2	M+Cl	-7.77627	84.0714	396.017	NA	3.95533	map00966 Glucosinolate biosynthesis; map01110 Biosynthesis of secondary metabolites; map01210 2-Oxocarboxylic acid metabolism
	3.96_425.0865m/z	Monotropein;	C09788	C16H22O11	M+Cl	2.24272	86.716	425.086	NA	3.95533	NULL
	3.96_663.1111m/z	NAD+; NAD; Nicotinamide adenine dinucleotide; DPN; Diphosphopyridine nucleotide; Nadide; beta-NAD+;	C00003	C21H28N7O14P2+	M-H	2.20668	88.3745	663.111	NA	3.95533	map00190 Oxidative phosphorylation; map00730 Thiamine metabolism; map00760 Nicotinate and nicotinamide metabolism; map01100 Metabolic pathways; map04152 AMPK signaling pathway; map04211 Longevity regulating pathway; map04212 Longevity regulating pathway - worm; map04925 Aldosterone synthesis and secretion; map04977 Vitamin digestion and absorption
	3.97_309.0241m/z	Diflubenzuron; N-(4-Chlorophenylcarbamoyl)-2,6-difluorobenzamide;	C14427	C14H9ClF2N2O2	M-H	-2.35692	67.5583	309.024	NA	3.96962	NULL
	3.97_311.0399m/z	Flutamide;	C07653	C11H11F3N2O3	M+Cl	-6.21269	98.6169	311.04	NA	3.96962	map05200 Pathways in cancer; map05215 Prostate cancer
	3.97_313.0917m/z	Glucovanillin;	C19808	C14H18O8	M-H	-3.74049	85.4891	313.092	NA	3.96962	NULL
	3.97_409.0114m/z	Butoconazole;	C08065	C19H17Cl3N2S	M-H	2.13007	34.5011	409.011	NA	3.96962	NULL
	4.07_329.0864m/z	1-O-Vanilloyl-beta-D-glucose;	C20470	C14H18O9	M-H	-4.14221	88.7311	329.086	NA	4.06962	NULL
	4.10_349.0116m/z	Wedelolactone;	C10541	C16H10O7	M+Cl	-1.56383	96.7701	349.012	NA	4.0982	NULL
	4.10_355.0658m/z	5-Amino-6-(5'-phospho-D-ribitylamino)uracil; 5-Amino-2,6-dioxy-4-(5'-phospho-D-ribitylamino)pyrimidine; 5-Amino-6-(5-phospho-D-ribitylamino)uracil;	C04454	C9H17N4O9P	M-H	-0.569384	94.1994	355.066	NA	4.0982	map00740 Riboflavin metabolism; map01100 Metabolic pathways; map01110 Biosynthesis of secondary metabolites
	4.11_521.1050m/z	Cefoselis;	C11210	C19H22N8O6S2	M-H	3.73685	86.4331	521.105	NA	4.11248	NULL
	4.11_745.1403m/z	Epigallocatechin-(4beta->8)-epicatechin-3-O-gallate ester;	C10223	C37H30O17	M-H	-0.970598	80.1915	745.14	NA	4.11248	NULL
	4.18_339.1277m/z	Methyl-2-alpha-L-fucopyranosyl-beta-D-galactoside;	C04698	C13H24O10	M-H	-5.87141	87.5412	339.128	NA	4.17607	NULL
	4.18_371.0972m/z	Magenta; Fuchsin; Rosaniline hydrochloride;	C19252	C20H19ClN3	M+Cl	3.15917	69.4773	371.097	NA	4.17607	NULL
	4.18_659.1395m/z	Zinc protoporphyrin-9; Zinc protoporphyrin;	C03184	C34H32N4O4Zn	M+Cl	-2.30323	52.4718	659.139	NA	4.17607	NULL
	4.19_325.1491m/z	Azatadine;	C07774	C20H22N2	M+Cl	4.96741	79.8589	325.149	NA	4.19035	NULL
	4.19_527.1761m/z	Deoxyloganic acid tetraacetate;	C11647	C24H32O13	M-H	-1.80485	87.5894	527.176	NA	4.19035	NULL
	4.20_315.0706m/z	2-(4-Chlorophenyl)-3-phenyl-3-(2-pyridinyl)acrylonitrile;	C14893	C20H13ClN2	M-H	3.56325	65.9512	315.071	NA	4.20463	NULL
	4.20_352.0660m/z	2,5-Diamino-6-(5-phospho-D-ribosylamino)pyrimidin-4(3H)-one; 2,5-Diamino-6-(1-D-ribosylamino)pyrimidin-4(3H)-one 5'-phosphate;	C01304	C9H16N5O8P	M-H	-1.0397	94.1467	352.066	NA	4.20463	map00740 Riboflavin metabolism; map01100 Metabolic pathways; map01110 Biosynthesis of secondary metabolites
	4.20_357.0575m/z	Dinitramine;	C18785	C11H13F3N4O4	M+Cl	-2.52068	92.9764	357.057	NA	4.20463	NULL
	4.20_615.1694m/z	Heme; Haem; Protoheme; Heme B; Protoheme IX;	C00032	C34H32FeN4O4	M-H	-0.944554	3.92737	615.169	NA	4.20463	map00860 Porphyrin and chlorophyll metabolism; map01060 Biosynthesis of plant secondary metabolites; map01100 Metabolic pathways; map01110 Biosynthesis of secondary metabolites; map02010 ABC transporters; map04978 Mineral absorption
	4.28_591.1005m/z	Gadodiamide hydrate; Gadodiamide;	C13106	C16H26GdN5O8.[H2O]x	M-H	-8.47644	NA	591.101	NA	4.27607	NULL
	4.32_527.1679m/z	Palmatoside G;	C17507	C25H32O10	M+Cl	-2.08251	85.3563	527.168	NA	4.31893	NULL
	4.32_739.1623m/z	Kandelin A-1; Cinchonain-1a-(4beta->8)-catechin;	C10233	C39H32O15	M-H	-6.09753	82.4612	739.162	NA	4.31893	NULL
	4.33_457.1711m/z	Blasticidin S;	C02010	C17H26N8O5	M+Cl	-2.17557	87.3895	457.171	NA	4.33322	NULL
	4.40_329.0861m/z	1-O-Vanilloyl-beta-D-glucose;	C20470	C14H18O9	M-H	-5.17126	94.3351	329.086	NA	4.40465	NULL
	4.40_425.0875m/z	Monotropein;	C09788	C16H22O11	M+Cl	4.95505	77.6044	425.088	NA	4.40465	NULL
	4.40_575.2330m/z	Saccharocin; KA-5685; 4''-Deamino-4''-hydroxyapramycin;	C17998	C21H40N4O12	M+Cl	-1.31365	97.5109	575.233	NA	4.40465	NULL
	4.42_443.1914m/z	Mitoxantrone;	C11195	C22H28N4O6	M-H	-5.00076	93.6498	443.191	NA	4.41893	NULL
	4.42_511.1784m/z	2-Methoxyestrone 3-glucuronide;	C11132	C25H32O9	M+Cl	9.0789	88.7075	511.178	NA	4.41893	map00140 Steroid hormone biosynthesis
	4.42_515.0840m/z	dTDP-beta-L-rhodinose;	C12447	C16H26N2O13P2	M-H	0.424689	95.0173	515.084	NA	4.41893	NULL
	4.42_784.1496m/z	FAD; Flavin adenine dinucleotide;	C00016	C27H33N9O15P2	M-H	-0.37336	80.9719	784.15	NA	4.41893	map00740 Riboflavin metabolism; map01100 Metabolic pathways; map01110 Biosynthesis of secondary metabolites; map04977 Vitamin digestion and absorption
	4.43_284.0313m/z	Riccionidin A;	C08728	C15H9O6+	M-H	-4.59534	56.6846	284.031	NA	4.43322	NULL
	4.43_325.0558m/z	Sinapoyltartronate;	C02750	C14H14O9	M-H	-2.15034	99.5105	325.056	NA	4.43322	NULL
	4.43_649.1382m/z	Malonylapiin; Apigenin 7-O-[beta-D-apiosyl-(1->2)-(6-malonyl-beta-D-glucoside)];	C05622	C29H30O17	M-H	-4.36441	91.0454	649.138	NA	4.43322	map00944 Flavone and flavonol biosynthesis
	4.45_391.1232m/z	Shanzhiside;	C17066	C16H24O11	M-H	-3.46434	91.568	391.123	NA	4.4475	NULL
	4.45_413.1653m/z	12alpha-(Chloromethyl)-12-hydroxy-pregn-4-ene-3,20-dione;	C14923	C22H31ClO3	M+Cl	-0.846801	62.539	413.165	NA	4.4475	NULL
	4.45_465.1025m/z	Plantagoside;	C17531	C21H22O12	M-H	-2.93409	95.3214	465.102	NA	4.4475	NULL
	4.45_533.0887m/z	Luteolin 7-O-(6''-malonylglucoside);	C10103	C24H22O14	M-H	-9.24203	90.2894	533.089	NA	4.4475	NULL
	4.45_791.1735m/z	Cyanidin 3-rutinoside 5-glucoside chloride;	C04787	C33H41ClO20	M-H	-9.11277	86.1622	791.173	NA	4.4475	NULL
	4.46_481.1331m/z	Catalposide;	C09775	C22H26O12	M-H	-4.32512	84.1879	481.133	NA	4.4618	NULL
	4.46_651.1912m/z	Esmeraldin B;	C12310	C38H28N4O7	M-H	4.18049	87.0561	651.191	NA	4.4618	NULL
	4.50_379.1231m/z	2-Methoxyestrone 3-sulfate;	C08358	C19H24O6S	M-H	2.68702	76.0662	379.123	NA	4.4968	map00140 Steroid hormone biosynthesis
	4.50_555.1335m/z	Aurasperone D;	C08995	C31H24O10	M-H	6.97216	88.9928	555.134	NA	4.4968	NULL
	4.50_597.1599m/z	Dexamethazone metasulfobenzoate sodium; Dexamethasone metasulfobenzoate sodium;	C12961	C29H32FNaO9S	M-H	3.88795	85.8276	597.16	NA	4.4968	NULL
	4.51_655.1473m/z	Teniposide; VM-26;	C11153	C32H32O13S	M-H	-2.72455	39.8091	655.147	NA	4.51108	NULL
	4.51_667.1413m/z	8-Demethyl-8-(2,3-di-O-methyl-alpha-L-rhamnosyl)tetracenomycin C;	C20976	C30H32O15	M+Cl	-3.47788	89.9292	667.141	NA	4.51108	map01057 Biosynthesis of type II polyketide products; map01130 Biosynthesis of antibiotics
	4.54_344.1126m/z	Candimine;	C08520	C18H19NO6	M-H	-3.92552	62.1168	344.113	NA	4.53967	NULL
	4.54_414.1671m/z	Naltriben; NTB;	C20166	C26H25NO4	M-H	-9.55065	82.0157	414.167	NA	4.53967	NULL
	4.54_421.1701m/z	Sufentanil;	C08022	C22H30N2O2S	M+Cl	-5.5112	82.3791	421.17	NA	4.53967	NULL
	4.57_553.1915m/z	Osthenol-7-O-beta-D-gentiobioside;	C17476	C26H34O13	M-H	-2.02762	91.1651	553.192	NA	4.56823	NULL
	4.60_313.0917m/z	Glucovanillin;	C19808	C14H18O8	M-H	-3.76517	94.84	313.092	NA	4.59682	NULL
	4.61_355.0061m/z	Azothoate;	C19020	C14H14ClN2O3PS	M-H	-4.79094	65.618	355.006	NA	4.6111	NULL
	4.63_341.1226m/z	Coniferin;	C00761	C16H22O8	M-H	-4.58726	93.8589	341.123	NA	4.62538	map00940 Phenylpropanoid biosynthesis
	4.63_354.1180m/z	AL-321; 5-(4-(2-Methyl-2-phenylpropoxy)benzyl)thiazolidine-2,4-dione;	C17303	C20H21NO3S	M-H	3.04027	75.5497	354.118	NA	4.62538	map07222 Peroxisome proliferator-activated receptor (PPAR) agonists
	4.63_431.1543m/z	Zizybeoside I;	C17564	C19H28O11	M-H	-3.66839	87.3609	431.154	NA	4.62538	NULL
	4.64_542.1140m/z	Polyoxin B;	C06692	C17H25N5O13	M+Cl	-0.525217	91.0932	542.114	NA	4.63967	NULL
	4.64_639.2279m/z	N-Demethyl-desepoxyansamitocin P-3; N-Demethyl-desepoxy-AP-3;	C20137	C31H41ClN2O8	M+Cl	5.52394	66.761	639.228	NA	4.63967	map01051 Biosynthesis of ansamycins; map01130 Biosynthesis of antibiotics
	4.65_451.2170m/z	17beta-Acetyl-1,2,3,4,6alpha,7alpha,10,12,13,14alpha,16,17-dodecahydro-3beta-hydroxy-10beta,13beta-dimethyl-5beta,8beta-etheno-15H-cyclopenta[a]phenanthrene-6,7-dicarboxylic anhydride acetate;	C15461	C27H32O6	M-H	9.7045	84.6539	451.217	NA	4.65395	NULL
	4.65_587.2535m/z	8,12-Diethylbacteriochlorophyllide d;	C21432	C34H36MgN4O4	M-H	3.57531	63.6669	587.254	NA	4.65395	map00860 Porphyrin and chlorophyll metabolism
	4.65_817.1764m/z	Alphazurine FG;	C20336	C37H42N4O9S3	M+Cl	-5.58412	67.0461	817.176	NA	4.65395	NULL
	4.67_163.0027m/z	Ammelide; 2,4-Dihydroxy-6-amino-1,3,5-triazine;	C08734	C3H4N4O2	M+Cl	-0.821983	97.4731	163.003	NA	4.66825	map00791 Atrazine degradation; map01120 Microbial metabolism in diverse environments
	4.67_355.0659m/z	5-Amino-6-(5'-phospho-D-ribitylamino)uracil; 5-Amino-2,6-dioxy-4-(5'-phospho-D-ribitylamino)pyrimidine; 5-Amino-6-(5-phospho-D-ribitylamino)uracil;	C04454	C9H17N4O9P	M-H	-0.506088	90.3755	355.066	NA	4.66825	map00740 Riboflavin metabolism; map01100 Metabolic pathways; map01110 Biosynthesis of secondary metabolites
	4.67_380.1670n	Scarlet Red; 1-[2-[2-Methyl-4-[2-(2-methylphenyl)diazenyl]phenyl]diazenyl]-2-naphthalenol;	C19520	C24H20N4O	M-H, M+Cl	8.73616	85.2602	379.16	380.167	4.66825	NULL
	4.67_500.1288m/z	Bacampicillin;	C08122	C21H27N3O7S	M+Cl	5.19309	75.3553	500.129	NA	4.66825	NULL
	4.67_521.2011m/z	Isobrucein A;	C08769	C26H34O11	M-H	-3.26564	90.0936	521.201	NA	4.66825	NULL
	4.67_529.0983m/z	N-Adenylyl-L-phenylalanine;	C03709	C19H23N6O8P	M+Cl	-5.21034	74.1542	529.098	NA	4.66825	NULL
	4.67_545.1018m/z	Pectate; Pectic acid; alpha-D-Polygalacturonic acid; Poly(1,4-alpha-D-galacturonate); Poly(1,4-alpha-D-galacturonate)(n); (1,4-alpha-D-Galacturonide)n; [(1->4)-alpha-D-Galacturonosyl]n; De-esterified pectin;	C00470	C12H18O13.[C6H8O6]n-2	M-H	4.09154	NA	545.102	NA	4.66825	map00040 Pentose and glucuronate interconversions; map01100 Metabolic pathways; map02010 ABC transporters
	4.67_817.2749m/z	Ansamitocinoside P-3; AGP-3;	C20139	C37H51ClN2O14	M+Cl	3.28394	67.0933	817.275	NA	4.66825	map01051 Biosynthesis of ansamycins; map01130 Biosynthesis of antibiotics
	4.68_270.0155m/z	3,4-Dihydro-7-methoxy-2-methylene-3-oxo-2H-1,4-benzoxazine-5-carboxylic acid; Benzoxazolinate;	C11468	C11H9NO5	M+Cl	-8.53656	87.3658	270.015	NA	4.68253	map01059 Biosynthesis of enediyne antibiotics; map01130 Biosynthesis of antibiotics
	4.68_299.0186m/z	Pseudopurpurin;	C10394	C15H8O7	M-H	-3.81511	60.5345	299.019	NA	4.68253	NULL
	4.68_313.0342m/z	Wedelolactone;	C10541	C16H10O7	M-H	-3.71913	38.8456	313.034	NA	4.68253	NULL
	4.68_492.1261n	Aurantio-obtusin beta-D-glucoside;	C10303	C23H24O12	M-H, M+Cl	-1.42222	87.6224	491.119	492.126	4.68253	NULL
	4.68_537.1239m/z	alpha-L-Rhamnopyranosyl-(1->2)-beta-D-galactopyranosyl-(1->2)-beta-D-glucuronopyranoside; beta-Fabatriose;	C12082	C18H30O16	M+Cl	2.21331	81.9891	537.124	NA	4.68253	NULL
	4.70_391.1211m/z	Shanzhiside;	C17066	C16H24O11	M-H	-8.8703	9.8553	391.121	NA	4.69682	NULL
	4.70_469.1222m/z	N-Nitrosofolic acid;	C19480	C19H18N8O7	M-H	-0.688591	88.7037	469.122	NA	4.69682	NULL
	4.70_608.1103m/z	Biotinyl-5'-AMP;	C05921	C20H28N7O9PS	M+Cl	0.409308	34.249	608.11	NA	4.69682	map00780 Biotin metabolism; map01100 Metabolic pathways
	4.71_349.0560m/z	D-Alanyl-alanyl-poly(glycerolphosphate);	C04457	H2O.[C9H17N2O7P]n	M+Cl	-4.03041	NA	349.056	NA	4.7111	map00473 D-Alanine metabolism
	4.71_412.1929n	GF 109203X; Bisindolylmaleimide I;	C11238	C25H24N4O2	M-H, M+Cl	7.13878	90.922	447.15	412.193	4.7111	NULL
	4.71_466.1104n	Plantagoside;	C17531	C21H22O12	M-H, M+Cl	-1.53547	96.798	465.103	466.11	4.7111	NULL
	4.71_517.1098m/z	Catalposide;	C09775	C22H26O12	M+Cl	-4.16742	91.945	517.11	NA	4.7111	NULL
	4.71_533.0923m/z	Luteolin 7-O-(6''-malonylglucoside);	C10103	C24H22O14	M-H	-2.63617	91.0951	533.092	NA	4.7111	NULL
	4.74_436.1746m/z	Azocyclotin;	C11092	C20H35N3Sn	M-H	-7.76978	1.06464	436.175	NA	4.73968	NULL
	4.74_669.0779m/z	Cefpiramide sodium;	C13376	C25H23N8NaO7S2	M+Cl	8.82207	86.448	669.078	NA	4.73968	NULL
	4.75_426.1306m/z	Tetramethylrosamine;	C11622	C24H24ClN2O+	M+Cl	8.99733	82.8474	426.131	NA	4.75397	NULL
	4.75_472.1489m/z	Proteacin;	C08339	C20H27NO12	M-H	6.02478	49.8334	472.149	NA	4.75397	NULL
	4.75_739.1621m/z	Kandelin A-1; Cinchonain-1a-(4beta->8)-catechin;	C10233	C39H32O15	M-H	-6.45081	77.5553	739.162	NA	4.75397	NULL
	4.77_507.1848m/z	Gibberellin 2-O-beta-D-glucoside;	C04070	C25H32O11	M-H	-4.65054	13.9835	507.185	NA	4.76825	NULL
	4.77_525.1983m/z	Glimepiride;	C07669	C24H34N4O5S	M+Cl	7.96313	94.9985	525.198	NA	4.76825	NULL
	4.77_593.1661m/z	7-Epiloganin tetraacetate;	C11662	C25H34O14	M+Cl	3.35107	82.3533	593.166	NA	4.76825	NULL
	4.77_685.2316m/z	Glucosyl-limonin; Limonin 17-beta-D-glucoside;	C06740	C32H42O14	M+Cl	7.27098	83.8066	685.232	NA	4.76825	NULL
	4.77_933.2059m/z	Pseudoecgonyl-CoA;	C12450	C30H49N8O18P3S	M-H	3.58431	85.994	933.206	NA	4.76825	map00960 Tropane, piperidine and pyridine alkaloid biosynthesis
	4.78_169.0134m/z	Gallate; Gallic acid; 3,4,5-Trihydroxybenzoic acid; 3,4,5-Trihydroxybenzoate; Pyrogallol-5-carboxylic acid;	C01424	C7H6O5	M-H	-4.98371	92.6017	169.013	NA	4.78253	map00627 Aminobenzoate degradation; map01061 Biosynthesis of phenylpropanoids; map01120 Microbial metabolism in diverse environments
	4.78_553.1943m/z	Osthenol-7-O-beta-D-gentiobioside;	C17476	C26H34O13	M-H	2.92603	88.4199	553.194	NA	4.78253	NULL
	4.80_503.1756m/z	Copal-8-ol diphosphate; (13E)-8alpha-Hydroxylabd-13-en-15-yl diphosphate;	C20270	C20H38O8P2	M+Cl	4.37974	91.5047	503.176	NA	4.79682	map00904 Diterpenoid biosynthesis; map01110 Biosynthesis of secondary metabolites
	4.80_505.1915m/z	Piperaduncin B;	C09829	C29H30O8	M-H	9.27095	87.8014	505.191	NA	4.79682	NULL
	4.80_649.1513m/z	Leiocarposide;	C10805	C27H34O16	M+Cl	-4.47537	87.0629	649.151	NA	4.79682	NULL
	4.82_497.1333m/z	gamma-L-Glutamyl-S-(hercyn-2-yl)-L-cysteine S-oxide;	C20995	C17H28N5O8S+	M+Cl	-4.33989	92.4113	497.133	NA	4.81755	map00340 Histidine metabolism
	4.82_833.1926m/z	Rindoside;	C17919	C35H42O21	M+Cl	1.64947	75.4278	833.193	NA	4.81755	NULL
	4.83_471.0919m/z	Tetracenomycin C;	C06801	C23H20O11	M-H	-2.83665	92.0206	471.092	NA	4.83183	map01057 Biosynthesis of type II polyketide products; map01130 Biosynthesis of antibiotics
	4.83_517.1478m/z	Esmeraldic acid;	C12116	C30H22N4O5	M-H	-7.5579	76.0516	517.148	NA	4.83183	NULL
	4.83_562.2609n	Protoporphyrin; Protoporphyrin IX; Porphyrinogen IX;	C02191	C34H34N4O4	M-H, M+Cl	5.06948	82.1318	561.254	562.261	4.83183	map00860 Porphyrin and chlorophyll metabolism; map01100 Metabolic pathways; map01110 Biosynthesis of secondary metabolites
	4.85_325.0554m/z	Sinapoyltartronate;	C02750	C14H14O9	M-H	-3.40448	89.2378	325.055	NA	4.84612	NULL
	4.85_405.1729m/z	Mammeisin;	C09275	C25H26O5	M-H	5.25974	87.1433	405.173	NA	4.84612	NULL
	4.85_475.1251m/z	Candesartan;	C07468	C24H20N6O3	M+Cl	-9.06693	92.3838	475.125	NA	4.84612	NULL
	4.85_542.1138m/z	Polyoxin B;	C06692	C17H25N5O13	M+Cl	-0.916379	69.4742	542.114	NA	4.84612	NULL
	4.85_548.1159m/z	Pradimicinone I;	C06777	C28H23NO11	M-H	-7.16526	72.8863	548.116	NA	4.84612	NULL
	4.85_787.2641m/z	Phomopsin A;	C19955	C36H45ClN6O12	M-H	-8.89458	80.2338	787.264	NA	4.84612	NULL
	4.86_522.2085n	Isobrucein A;	C08769	C26H34O11	M-H, M+Cl	-3.14284	95.7421	521.201	522.208	4.8604	NULL
	4.86_635.1908m/z	100-2;	C12408	C31H36O12	M+Cl	1.19212	83.1076	635.191	NA	4.8604	map01057 Biosynthesis of type II polyketide products; map01130 Biosynthesis of antibiotics
	4.87_918.2644m/z	Wilfordine;	C09992	C43H49NO19	M+Cl	5.7773	94.8502	918.264	NA	4.8747	NULL
	4.89_439.1807m/z	Holyrine A;	C21127	C26H24N4O3	M-H	7.09214	80.7515	439.181	NA	4.88898	map00404 Staurosporine biosynthesis; map01130 Biosynthesis of antibiotics
	4.90_371.0970m/z	Magenta; Fuchsin; Rosaniline hydrochloride;	C19252	C20H19ClN3	M+Cl	2.45191	66.5818	371.097	NA	4.90327	NULL
	4.90_389.1804m/z	Meclizine; Meclozine;	C07116	C25H27ClN2	M-H	3.59114	63.4945	389.18	NA	4.90327	NULL
	4.90_443.1910m/z	Mitoxantrone;	C11195	C22H28N4O6	M-H	-5.93452	89.1677	443.191	NA	4.90327	NULL
	4.92_371.1337m/z	Syringin; Eleutheroside B;	C01533	C17H24O9	M-H	-2.83491	90.6539	371.134	NA	4.91755	map00940 Phenylpropanoid biosynthesis
	4.92_383.1337m/z	Macrozamin;	C08504	C13H24N2O11	M-H	7.76077	95.8006	383.134	NA	4.91755	NULL
	4.92_577.2489m/z	C-13(2)-Carboxypyropheophorbide a; C-13(2)-Carboxylpyropheophorbide a;	C18063	C34H34N4O5	M-H	5.70922	87.6756	577.249	NA	4.91755	NULL
	4.93_415.0637m/z	Rhodamine 123;	C11190	C21H17ClN2O3	M+Cl	3.97721	64.3667	415.064	NA	4.93183	NULL
	4.93_435.1280m/z	Phlorizin; Phlorhizin; Phloridzin;	C01604	C21H24O10	M-H	-3.78734	95.7051	435.128	NA	4.93183	NULL
	4.93_553.1949m/z	Osthenol-7-O-beta-D-gentiobioside;	C17476	C26H34O13	M-H	3.9711	84.9161	553.195	NA	4.93183	NULL
	4.93_659.1415m/z	Zinc protoporphyrin-9; Zinc protoporphyrin;	C03184	C34H32N4O4Zn	M+Cl	0.946778	68.7956	659.141	NA	4.93183	NULL
	4.95_453.1279m/z	Eupachlorin acetate;	C09417	C22H27ClO8	M-H	-9.33334	74.717	453.128	NA	4.94612	NULL
	4.96_341.1229m/z	Coniferin;	C00761	C16H22O8	M-H	-3.63867	90.4626	341.123	NA	4.96042	map00940 Phenylpropanoid biosynthesis
	4.96_425.0894m/z	Monotropein;	C09788	C16H22O11	M+Cl	9.78476	84.0374	425.089	NA	4.96042	NULL
	4.96_439.1223m/z	Ginkgolide C; BN 52022;	C07603	C20H24O11	M-H	-5.20187	42.4198	439.122	NA	4.96042	NULL
	4.96_465.1025m/z	Plantagoside;	C17531	C21H22O12	M-H	-2.92165	95.4038	465.102	NA	4.96042	NULL
	4.96_465.1756m/z	Cinegalline;	C10762	C23H30N2O6	M+Cl	-9.72297	93.1235	465.176	NA	4.96042	NULL
	4.96_869.2106m/z	Iresinin I;	C08550	C36H42N2O23	M-H	-0.0046624	87.5344	869.211	NA	4.96042	NULL
	4.97_489.1604m/z	BMS-268770;	C14123	C23H30N4O4S2	M-H	-6.54855	80.0462	489.16	NA	4.9747	NULL
	4.97_615.2295m/z	Daphnoline;	C09418	C35H36N2O6	M+Cl	4.76039	80.6942	615.23	NA	4.9747	NULL
	4.99_407.1443m/z	17beta-(Acetylthio)estra-1,3,5(10)-trien-3-ol acetate;	C14955	C22H28O3S	M+Cl	-2.62583	84.5752	407.144	NA	4.98898	NULL
	4.99_475.1251m/z	Candesartan;	C07468	C24H20N6O3	M+Cl	-9.15891	90.7573	475.125	NA	4.98898	NULL
	4.99_807.1762m/z	Kaempferol 3-sophorotrioside; Kaempferol 3-O-beta-D-glucosyl-(1->2)-beta-D-glucosyl-(1->2)-beta-D-glucoside;	C12635	C33H40O21	M+Cl	0.828286	84.3649	807.176	NA	4.98898	map00944 Flavone and flavonol biosynthesis
	5.00_403.1597m/z	[L-Asp(4-L-Arg)]n-L-Asp;	C19710	C4H7NO4.[C10H17N5O4]n	M-H	3.44641	NA	403.16	NA	5.00327	NULL
	5.02_212.9783m/z	2-Benzothiazolesulfonamide;	C14181	C7H6N2O2S2	M-H	-6.96774	82.5333	212.978	NA	5.01755	NULL
	5.02_363.1646m/z	Malachite green;	C18367	C23H25ClN2	M-H	3.37533	67.4275	363.165	NA	5.01755	NULL
	5.02_393.0817m/z	Cellobionate; Cellobionic acid; 4-O-beta-D-Glucopyranosyl-D-gluconate;	C20888	C12H22O12	M+Cl	3.18693	93.7657	393.082	NA	5.01755	NULL
	5.02_451.1031m/z	Cinchonain 1a;	C10217	C24H20O9	M-H	-0.75501	91.2853	451.103	NA	5.01755	NULL
	5.02_514.0988m/z	dTDP-4-amino-2,3,4,6-tetradeoxy-D-glucose; dTDP-[(2R,5S,6R)-5-aminotetrahydro-6-methyl-2H-pyran-2-yl] ester; dTDP-4-amino-2,3,4,6-tetradeoxy-alpha-D-erythro-hexopyranose;	C18033	C16H27N3O12P2	M-H	-1.82999	24.4216	514.099	NA	5.01755	map00523 Polyketide sugar unit biosynthesis; map01130 Biosynthesis of antibiotics
	5.02_787.1882m/z	Quercetin 3-O-beta-D-glucosyl-(1->2)-beta-D-glucosyl-(1->2)-beta-D-glucoside; Quercetin 3-sophorotrioside;	C12668	C33H40O22	M-H	-7.20908	62.1807	787.188	NA	5.01755	map00944 Flavone and flavonol biosynthesis
	5.03_465.1387m/z	Agnuside;	C09765	C22H26O11	M-H	-3.21459	88.2655	465.139	NA	5.03185	NULL
	5.03_522.2083n	Isobrucein A;	C08769	C26H34O11	M-H, M+Cl	-3.41352	62.8888	521.201	522.208	5.03185	NULL
	5.03_538.1271m/z	[Glu(-Cys)]n+1-Gly;	C02755	C10H17N3O6S.[C8H12N2O4S]n	M-H	-2.1895	NA	538.127	NA	5.03185	NULL
	5.03_563.2155m/z	Aerobactin;	C05554	C22H36N4O13	M-H	-9.09057	92.8898	563.215	NA	5.03185	map00310 Lysine degradation; map01120 Microbial metabolism in diverse environments
	5.03_609.2173m/z	8-Ethyl-12-methylbacteriochlorophyllide d;	C21431	C33H34MgN4O4	M+Cl	8.43255	67.6867	609.217	NA	5.03185	map00860 Porphyrin and chlorophyll metabolism
	5.05_387.0937m/z	Dibenzo[h,rst]pentaphene;	C19392	C28H16	M+Cl	-2.43026	83.9584	387.094	NA	5.04613	NULL
	5.05_559.2382m/z	Chloramphenicol palmitate;	C11726	C27H42Cl2N2O6	M-H	6.29052	50.0287	559.238	NA	5.04613	NULL
	5.06_287.0187m/z	2-Dehydro-3-deoxy-D-arabino-heptonate 7-phosphate; 3-Deoxy-D-arabino-hept-2-ulosonate 7-phosphate; 3-Deoxy-arabino-heptulonate 7-phosphate; 3-Deoxy-D-arabino-heptulosonic acid 7-phosphate; DAHP; 2-Dahp;	C04691	C7H13O10P	M-H	4.57221	92.0009	287.019	NA	5.06042	map00400 Phenylalanine, tyrosine and tryptophan biosynthesis; map01070 Biosynthesis of plant hormones; map01100 Metabolic pathways; map01110 Biosynthesis of secondary metabolites; map01130 Biosynthesis of antibiotics; map01230 Biosynthesis of amino acids
	5.06_318.0313m/z	Penconazole;	C18801	C13H15Cl2N3	M+Cl	-8.40481	55.107	318.031	NA	5.06042	NULL
	5.06_627.2269m/z	Gnidicin;	C09095	C36H36O10	M-H	5.34424	74.9515	627.227	NA	5.06042	NULL
	5.07_335.1337m/z	Steroid O-sulfate; Phenolic steroid O-sulfate;	C02590	C18H24O4S	M-H	4.28265	81.3899	335.134	NA	5.0747	NULL
	5.07_407.0971m/z	Khellol glucoside; Khelloside;	C09011	C19H20O10	M-H	-3.19784	84.889	407.097	NA	5.0747	NULL
	5.09_371.0969m/z	Magenta; Fuchsin; Rosaniline hydrochloride;	C19252	C20H19ClN3	M+Cl	2.1612	64.0619	371.097	NA	5.08898	NULL
	5.09_396.0947m/z	Pyriminobac-methyl;	C18486	C17H19N3O6	M+Cl	-5.77732	81.034	396.095	NA	5.08898	NULL
	5.09_577.2488m/z	C-13(2)-Carboxypyropheophorbide a; C-13(2)-Carboxylpyropheophorbide a;	C18063	C34H34N4O5	M-H	5.38574	80.8168	577.249	NA	5.08898	NULL
	5.09_625.2696m/z	Red chlorophyll catabolite;	C18022	C35H38N4O7	M-H	4.56585	75.5647	625.27	NA	5.08898	map00860 Porphyrin and chlorophyll metabolism; map01110 Biosynthesis of secondary metabolites
	5.09_711.2127m/z	Icariin;	C17555	C33H40O15	M+Cl	9.8011	92.6011	711.213	NA	5.08898	NULL
	5.10_527.1807m/z	Deoxyloganic acid tetraacetate;	C11647	C24H32O13	M-H	6.92505	86.4496	527.181	NA	5.10328	NULL
	5.12_475.2163m/z	Loperamide;	C07080	C29H33ClN2O2	M-H	1.02545	78.0925	475.216	NA	5.11757	NULL
	5.13_451.1020m/z	Cinchonain 1a;	C10217	C24H20O9	M-H	-3.27996	88.0162	451.102	NA	5.13185	NULL
	5.13_473.2016m/z	Sildenafil;	C07259	C22H30N6O4S	M-H	8.34799	81.8633	473.202	NA	5.13185	NULL
	5.15_391.1595m/z	Sparfloxacin; cis-5-Amino-1-cyclopropyl-7-(3,5-dimethyl-1-piperazinyl)-6,8-difluoro-1,4-dihydro-4-oxo-3-quinolinecarboxylic acid;	C07662	C19H22F2N4O3	M-H	2.00723	87.8347	391.16	NA	5.14613	map02010 ABC transporters
	5.15_596.2542m/z	5'-Hydroxystreptomycin;	C17571	C21H39N7O13	M-H	1.5768	83.4827	596.254	NA	5.14972	NULL
	5.18_614.1357m/z	Pelargonidin 3-O-rutinoside;	C12644	C27H31O14+	M+Cl	-8.68936	91.0619	614.136	NA	5.18115	map00942 Anthocyanin biosynthesis
	5.18_623.2519m/z	Kanokoside D;	C17431	C27H44O16	M-H	-6.03499	86.6968	623.252	NA	5.18115	NULL
	5.18_669.2590m/z	Rescinnamine;	C06540	C35H42N2O9	M+Cl	0.949905	75.5629	669.259	NA	5.18115	NULL
	5.20_270.0155m/z	3,4-Dihydro-7-methoxy-2-methylene-3-oxo-2H-1,4-benzoxazine-5-carboxylic acid; Benzoxazolinate;	C11468	C11H9NO5	M+Cl	-8.23926	87.3658	270.016	NA	5.19543	map01059 Biosynthesis of enediyne antibiotics; map01130 Biosynthesis of antibiotics
	5.20_299.0186m/z	Pseudopurpurin;	C10394	C15H8O7	M-H	-3.64457	64.6064	299.019	NA	5.19543	NULL
	5.20_328.0576m/z	(+)-2,7-Dideoxypancratistatin;	C12256	C14H15NO6	M+Cl	-5.96247	84.3352	328.058	NA	5.19543	NULL
	5.20_331.0779m/z	Vat Yellow 4; C.I. Vat Yellow 4; Dibenzo[b,def]chrysene-7,14-dione;	C19545	C24H12O2	M-H	4.30288	83.6367	331.078	NA	5.19543	NULL
	5.20_363.0710m/z	7-Hydroxy-6-methyl-8-ribityllumazine; 7-Oxolumazine; 6-Methyl-7-oxo-8-ribityllumazine;	C05995	C12H16N4O7	M+Cl	-0.864435	91.9147	363.071	NA	5.19543	map00740 Riboflavin metabolism
	5.20_420.1133m/z	Prifinium bromide;	C12814	C22H28BrN	M+Cl	8.73367	48.1558	420.113	NA	5.19543	NULL
	5.20_427.1959m/z	Kalihinol A;	C17004	C22H33ClN2O2	M+Cl	8.6717	67.1128	427.196	NA	5.19543	NULL
	5.20_555.2221m/z	8-Ethyl-12-methyl-3-vinylbacteriochlorophyllide d;	C18157	C33H32MgN4O3	M-H	-5.49615	71.0652	555.222	NA	5.19543	map00860 Porphyrin and chlorophyll metabolism; map01110 Biosynthesis of secondary metabolites
	5.20_575.1185m/z	Proanthocyanidin A2; Epicatechin-(2beta->7,4beta->8)-epicatechin;	C10237	C30H24O12	M-H	-1.74052	70.2065	575.118	NA	5.19543	NULL
	5.20_577.2474m/z	C-13(2)-Carboxypyropheophorbide a; C-13(2)-Carboxylpyropheophorbide a;	C18063	C34H34N4O5	M-H	3.0999	87.7287	577.247	NA	5.19543	NULL
	5.21_283.0231m/z	Rhein;	C10401	C15H8O6	M-H	-6.03782	83.8061	283.023	NA	5.20972	NULL
	5.21_284.0306m/z	Riccionidin A;	C08728	C15H9O6+	M-H	-7.24373	26.0379	284.031	NA	5.20972	NULL
	5.22_425.1824m/z	Abscisic acid glucose ester; Abscisic acid-beta-D-glucopyranosyl ester; beta-D-Glucopyranosyl abscisate;	C15970	C21H30O9	M-H	1.60218	86.2242	425.182	NA	5.224	map00906 Carotenoid biosynthesis; map01100 Metabolic pathways; map01110 Biosynthesis of secondary metabolites
	5.22_649.1202m/z	CMP-N-acetylneuraminate; CMP-N-acetyl-beta-neuraminate;	C00128	C20H31N4O16P	M+Cl	5.71347	80.2415	649.12	NA	5.224	map00520 Amino sugar and nucleotide sugar metabolism; map01100 Metabolic pathways
	5.24_339.1073m/z	Nopaline; D-Nopaline; N2-(D-1,3-Dicarboxypropyl)-L-arginine; N-[(1S)-4-Carbamimidamido-1-carboxybutyl]-D-glutamic acid;	C01682	C11H20N4O6	M+Cl	-1.17035	90.1404	339.107	NA	5.2383	map00330 Arginine and proline metabolism; map02010 ABC transporters
	5.24_475.1812m/z	Kanokoside A;	C17428	C21H32O12	M-H	-1.93754	95.6821	475.181	NA	5.2383	NULL
	5.24_581.2794m/z	Aralionine A;	C09999	C34H38N4O5	M-H	4.18439	84.7847	581.279	NA	5.2383	NULL
	5.24_916.2719m/z	Peonidin-3-(p-coumaroyl)-rutinoside-5-glucoside;	C16293	C43H49O22+	M-H	8.30261	85.171	916.272	NA	5.2383	map00942 Anthocyanin biosynthesis
	5.25_439.1813m/z	Holyrine A;	C21127	C26H24N4O3	M-H	8.3853	89.7281	439.181	NA	5.25258	map00404 Staurosporine biosynthesis; map01130 Biosynthesis of antibiotics
	5.27_503.1766m/z	Copal-8-ol diphosphate; (13E)-8alpha-Hydroxylabd-13-en-15-yl diphosphate;	C20270	C20H38O8P2	M+Cl	6.38941	89.2066	503.177	NA	5.26687	map00904 Diterpenoid biosynthesis; map01110 Biosynthesis of secondary metabolites
	5.28_429.1029m/z	Bispyribac;	C10915	C19H18N4O8	M-H	-5.4103	87.129	429.103	NA	5.28115	NULL
	5.28_686.2545m/z	17alpha-(N-Acetyl-D-glucosaminyl)-estradiol 3-D-glucuronoside;	C04806	C32H45NO13	M+Cl	-6.09105	93.0421	686.255	NA	5.28115	NULL
	5.30_433.0403m/z	Sulfasalazine; Salicylazosulfapyridine; Salazosulfapyridine;	C07316	C18H14N4O5S	M+Cl	6.10001	80.3337	433.04	NA	5.29543	NULL
	5.30_475.2170m/z	Loperamide;	C07080	C29H33ClN2O2	M-H	2.56499	59.5001	475.217	NA	5.29543	NULL
	5.31_477.2878m/z	Archaeal dolichyl phosphate; Dolichyl phosphate;	C21212	C20H39O4P.[C5H8]n	M+Cl	-6.37054	NA	477.288	NA	5.30973	NULL
	5.31_627.0817m/z	Gadodiamide hydrate; Gadodiamide;	C13106	C16H26GdN5O8.[H2O]x	M+Cl	-0.896241	NA	627.082	NA	5.30973	NULL
	5.32_477.1391m/z	Cortisol 21-sulfate;	C02822	C21H30O8S	M+Cl	8.06595	74.7248	477.139	NA	5.32402	NULL
	5.32_567.2210m/z	Lappaol D;	C17812	C31H36O10	M-H	-4.56493	75.9421	567.221	NA	5.32402	NULL
	5.34_420.1136m/z	Prifinium bromide;	C12814	C22H28BrN	M+Cl	9.52906	47.2528	420.114	NA	5.3383	NULL
	5.34_421.1703m/z	Sufentanil;	C08022	C22H30N2O2S	M+Cl	-4.90228	82.7727	421.17	NA	5.3383	NULL
	5.34_743.1541m/z	Fe-coproporphyrin III; Coproheme III;	C21284	C36H36FeN4O8	M+Cl	-5.01075	3.03409	743.154	NA	5.3383	map00860 Porphyrin and chlorophyll metabolism; map01100 Metabolic pathways; map01110 Biosynthesis of secondary metabolites
	5.34_823.2412m/z	Phomopsin A;	C19955	C36H45ClN6O12	M+Cl	-8.40142	67.4649	823.241	NA	5.3383	NULL
	5.34_869.2105m/z	Iresinin I;	C08550	C36H42N2O23	M-H	-0.100697	82.7885	869.21	NA	5.3383	NULL
	5.35_913.2955m/z	Precorrin 3A;	C05772	C43H50N4O16	M+Cl	4.45134	82.5658	913.295	NA	5.35258	map00860 Porphyrin and chlorophyll metabolism; map01100 Metabolic pathways
	5.37_611.2516m/z	Atractyloside I;	C17866	C27H44O13	M+Cl	6.95493	89.0713	611.252	NA	5.36687	NULL
	5.37_833.2082m/z	ent-Fisetinidol-(4beta->8)-catechin-(6->4beta)-ent-fisetinidol;	C10225	C45H38O16	M-H	-0.632157	83.1956	833.208	NA	5.36687	NULL
	5.38_563.1163m/z	Mahuannin D; ent-Apigeniflavan-(2alpha->7,4alpha->8)-epiafzelechin;	C10234	C30H24O9	M+Cl	9.26175	83.2508	563.116	NA	5.38117	NULL
	5.40_287.0185m/z	2-Dehydro-3-deoxy-D-arabino-heptonate 7-phosphate; 3-Deoxy-D-arabino-hept-2-ulosonate 7-phosphate; 3-Deoxy-arabino-heptulonate 7-phosphate; 3-Deoxy-D-arabino-heptulosonic acid 7-phosphate; DAHP; 2-Dahp;	C04691	C7H13O10P	M-H	3.88722	95.5945	287.018	NA	5.39545	map00400 Phenylalanine, tyrosine and tryptophan biosynthesis; map01070 Biosynthesis of plant hormones; map01100 Metabolic pathways; map01110 Biosynthesis of secondary metabolites; map01130 Biosynthesis of antibiotics; map01230 Biosynthesis of amino acids
	5.41_393.0807m/z	Cellobionate; Cellobionic acid; 4-O-beta-D-Glucopyranosyl-D-gluconate;	C20888	C12H22O12	M+Cl	0.538446	91.7389	393.081	NA	5.40973	NULL
	5.41_512.2027m/z	Validamycin B;	C21293	C20H35NO14	M-H	8.1968	89.0413	512.203	NA	5.40973	map00525 Acarbose and validamycin biosynthesis; map01130 Biosynthesis of antibiotics
	5.41_577.2468m/z	C-13(2)-Carboxypyropheophorbide a; C-13(2)-Carboxylpyropheophorbide a;	C18063	C34H34N4O5	M-H	1.91503	78.0644	577.247	NA	5.40973	NULL
	5.42_431.1906m/z	Aspulvinone H;	C02008	C27H28O5	M-H	9.83438	83.6822	431.191	NA	5.42402	NULL
	5.42_609.2153m/z	8-Ethyl-12-methylbacteriochlorophyllide d;	C21431	C33H34MgN4O4	M+Cl	4.98051	65.6476	609.215	NA	5.42402	map00860 Porphyrin and chlorophyll metabolism
	5.44_371.1336m/z	Syringin; Eleutheroside B;	C01533	C17H24O9	M-H	-3.11158	91.0822	371.134	NA	5.4383	map00940 Phenylpropanoid biosynthesis
	5.44_593.1293m/z	Tribuloside;	C17140	C30H26O13	M-H	-1.28583	94.4033	593.129	NA	5.4383	NULL
	5.45_453.1945m/z	Obacunone;	C08775	C26H30O7	M-H	5.82093	84.8274	453.195	NA	5.4526	NULL
	5.45_547.2382m/z	Sulfoglycolithocholate; Glycolithocholate 3-sulfate; Sulfolithocholylglycine;	C11301	C26H42NO7S-	M+Cl	1.18549	68.3755	547.238	NA	5.4526	NULL
	5.47_481.1339m/z	Catalposide;	C09775	C22H26O12	M-H	-2.66679	95.7778	481.134	NA	5.46688	NULL
	5.47_549.1192m/z	S-Formylmycothiol;	C06718	C18H30N2O13S	M+Cl	5.78333	87.4236	549.119	NA	5.46688	NULL
	5.48_815.1598m/z	Nitro blue tetrazolium;	C13503	C40H30Cl2N10O6	M-H	-6.82534	47.3768	815.16	NA	5.48117	NULL
	5.50_447.1279m/z	Sakuranin; NSC 407308;	C17391	C22H24O10	M-H	-3.87616	79.0411	447.128	NA	5.50188	NULL
	5.50_499.2380m/z	Psychotrine;	C09612	C28H36N2O4	M+Cl	2.37101	82.654	499.238	NA	5.50188	NULL
	5.54_496.1086m/z	Azlocillin;	C06839	C20H23N5O6S	M+Cl	4.91331	85.5014	496.109	NA	5.54475	NULL
	5.54_501.1024m/z	Malonyldaidzin;	C16191	C24H22O12	M-H	-2.94505	82.7911	501.102	NA	5.54475	map00943 Isoflavonoid biosynthesis
	5.54_555.2223m/z	8-Ethyl-12-methyl-3-vinylbacteriochlorophyllide d;	C18157	C33H32MgN4O3	M-H	-5.1352	74.3659	555.222	NA	5.54475	map00860 Porphyrin and chlorophyll metabolism; map01110 Biosynthesis of secondary metabolites
	5.54_561.2541m/z	Protoporphyrin; Protoporphyrin IX; Porphyrinogen IX;	C02191	C34H34N4O4	M-H	5.97101	86.8075	561.254	NA	5.54475	map00860 Porphyrin and chlorophyll metabolism; map01100 Metabolic pathways; map01110 Biosynthesis of secondary metabolites
	5.54_581.2430m/z	Biliverdin; Biliverdin IX alpha;	C00500	C33H34N4O6	M-H	4.22374	74.732	581.243	NA	5.54475	map00860 Porphyrin and chlorophyll metabolism; map01100 Metabolic pathways; map01110 Biosynthesis of secondary metabolites
	5.56_520.1564n	Chryso-obtusin glucoside;	C10313	C25H28O12	M-H, M+Cl	-3.13943	92.9157	555.117	520.156	5.55903	NULL
	5.57_299.0186m/z	Pseudopurpurin;	C10394	C15H8O7	M-H	-3.8946	86.1869	299.019	NA	5.57332	NULL
	5.57_313.0342m/z	Wedelolactone;	C10541	C16H10O7	M-H	-3.76813	82.6952	313.034	NA	5.57332	NULL
	5.57_328.0575m/z	(+)-2,7-Dideoxypancratistatin;	C12256	C14H15NO6	M+Cl	-6.25458	84.3352	328.058	NA	5.57332	NULL
	5.57_372.1409n	Syringin; Eleutheroside B;	C01533	C17H24O9	M-H, M+Cl	-2.96462	93.2875	371.134	372.141	5.57332	map00940 Phenylpropanoid biosynthesis
	5.57_615.1857m/z	(+)-Syringaresinol O-beta-D-glucoside; Acanthoside B;	C10890	C28H36O13	M+Cl	1.25236	86.2528	615.186	NA	5.57332	NULL
	5.59_415.1961m/z	Spironolactone;	C07310	C24H32O4S	M-H	3.01934	86.9972	415.196	NA	5.58762	NULL
	5.59_659.1411m/z	Zinc protoporphyrin-9; Zinc protoporphyrin;	C03184	C34H32N4O4Zn	M+Cl	0.297438	40.2411	659.141	NA	5.58762	NULL
	5.60_653.1512m/z	2-(S-Glutathionyl)acetyl glutathione;	C14863	C22H34N6O13S2	M-H	-6.20043	85.5066	653.151	NA	5.6019	map00980 Metabolism of xenobiotics by cytochrome P450
	5.60_680.1941m/z	DPDPE; 2,5-Pen-enkephalin; Enkephalin, penicillamine(2,5)-;	C20164	C30H39N5O7S2	M+Cl	-6.87191	73.488	680.194	NA	5.6019	NULL
	5.62_284.0312m/z	Riccionidin A;	C08728	C15H9O6+	M-H	-4.94768	83.7965	284.031	NA	5.61618	NULL
	5.63_475.2170m/z	Loperamide;	C07080	C29H33ClN2O2	M-H	2.61548	61.9963	475.217	NA	5.63047	NULL
	5.64_403.1598m/z	[L-Asp(4-L-Arg)]n-L-Asp;	C19710	C4H7NO4.[C10H17N5O4]n	M-H	3.76404	NA	403.16	NA	5.64475	NULL
	5.66_491.0827m/z	Carmine; Carminic acid;	C11254	C22H20O13	M-H	-0.809901	93.1074	491.083	NA	5.65903	NULL
	5.66_562.0797m/z	dTDP-4-hydroxyamino-4,6-dideoxy-alpha-D-glucose;	C21348	C16H27N3O15P2	M-H	-8.40474	82.3	562.08	NA	5.65903	map00523 Polyketide sugar unit biosynthesis; map01059 Biosynthesis of enediyne antibiotics; map01130 Biosynthesis of antibiotics
	5.66_956.2152m/z	Decanoyl-CoA;	C05274	C31H54N7O17P3S	M+Cl	-5.59003	90.7443	956.215	NA	5.65903	map00062 Fatty acid elongation; map00071 Fatty acid degradation; map01100 Metabolic pathways; map01212 Fatty acid metabolism
	5.67_553.3199m/z	6,8a-Seco-6,8a-deoxy-5-oxoavermectin ''1b'' aglycone;	C11961	C33H46O7	M-H	5.07178	77.6665	553.32	NA	5.67333	map00522 Biosynthesis of 12-, 14- and 16-membered macrolides; map01130 Biosynthesis of antibiotics
	5.70_371.1338m/z	Syringin; Eleutheroside B;	C01533	C17H24O9	M-H	-2.66516	93.3381	371.134	NA	5.7019	map00940 Phenylpropanoid biosynthesis
	5.72_415.1962m/z	Spironolactone;	C07310	C24H32O4S	M-H	3.13367	78.2848	415.196	NA	5.71618	NULL
	5.72_457.2064m/z	1,4-Bis(2-ethylhexyl) sulfosuccinate; Docusate hydrogen;	C07874	C20H38O7S	M+Cl	7.49128	65.5785	457.206	NA	5.71618	NULL
	5.73_553.2081m/z	Lappaol C;	C17686	C30H34O10	M-H	0.267841	79.9558	553.208	NA	5.73047	NULL
	5.74_439.1232m/z	Ginkgolide C; BN 52022;	C07603	C20H24O11	M-H	-3.21708	84.8233	439.123	NA	5.74477	NULL
	5.74_648.2011m/z	Mosapride citrate hydrate; AS 4370;	C13494	C27H37ClFN3O12	M-H	5.17845	63.45	648.201	NA	5.74477	NULL
	5.76_407.0975m/z	Khellol glucoside; Khelloside;	C09011	C19H20O10	M-H	-2.09313	87.9763	407.098	NA	5.75905	NULL
	5.76_512.2033m/z	Validamycin B;	C21293	C20H35NO14	M-H	9.42317	83.3928	512.203	NA	5.75905	map00525 Acarbose and validamycin biosynthesis; map01130 Biosynthesis of antibiotics
	5.76_554.2548n	Toonacilin;	C08785	C31H38O9	M-H, M+Cl	5.86394	87.3644	553.248	554.255	5.75905	NULL
	5.83_521.1655m/z	Melampodinin;	C09501	C25H30O12	M-H	-1.84342	78.6884	521.165	NA	5.83048	NULL
	5.83_537.2123m/z	Eriojaposide A;	C17888	C24H38O11	M+Cl	2.96251	93.0639	537.212	NA	5.83048	NULL
	5.87_171.1018m/z	9-Oxononanoic acid;	C16322	C9H16O3	M-H	-5.1813	91.1317	171.102	NA	5.86548	map00592 alpha-Linolenic acid metabolism; map01110 Biosynthesis of secondary metabolites
	5.91_227.1279m/z	Traumatic acid; (2E)-Dodecenedioic acid; Dodec-2-enedioic acid;	C16308	C12H20O4	M-H	-4.2668	92.673	227.128	NA	5.90835	map00592 alpha-Linolenic acid metabolism; map01110 Biosynthesis of secondary metabolites
	5.92_408.0562m/z	Pyrazophos;	C18761	C14H20N3O5PS	M+Cl	1.67958	92.1467	408.056	NA	5.92263	NULL
	5.92_549.2195m/z	Protoasukamycin;	C21145	C31H34N2O5	M+Cl	6.43543	42.5571	549.219	NA	5.92263	NULL
	5.92_909.2059m/z	Carthamin;	C16941	C43H42O22	M-H	-3.96819	82.3608	909.206	NA	5.92263	NULL
	5.94_450.1514n	Auriculoside; 7,3',5'-Trihydroxy-4'-methoxyflavan 3'-glucoside;	C09478	C22H26O10	M-H, M+Cl	-2.69628	89.1101	449.144	450.151	5.93692	NULL
	5.94_495.1496m/z	Mycophenolic acid O-acyl-glucuronide;	C20383	C23H28O12	M-H	-2.3531	93.0877	495.15	NA	5.93692	NULL
	5.94_582.2600m/z	N1,N5,N10-Tricoumaroyl spermidine;	C18069	C34H37N3O6	M-H	-1.6727	86.1277	582.26	NA	5.93692	map00940 Phenylpropanoid biosynthesis
	5.97_153.0912m/z	Boschnialactone;	C09772	C9H14O2	M-H	-6.09555	92.8896	153.091	NA	5.9655	NULL
	5.97_443.1913m/z	Mitoxantrone;	C11195	C22H28N4O6	M-H	-5.26105	85.9669	443.191	NA	5.9655	NULL
	5.98_439.1235m/z	Ginkgolide C; BN 52022;	C07603	C20H24O11	M-H	-2.36448	84.6349	439.124	NA	5.97978	NULL
	6.02_214.1440m/z	Ethyl 3-(N-butylacetamido)propionate; Ethyl butylacetylaminopropionate;	C18830	C11H21NO3	M-H	-4.17384	96.745	214.144	NA	6.02265	NULL
	6.04_299.0189m/z	Pseudopurpurin;	C10394	C15H8O7	M-H	-2.63778	94.3762	299.019	NA	6.03693	NULL
	6.04_463.1230m/z	Hesperetin 7-O-glucoside;	C16422	C22H24O11	M-H	-3.35858	90.8514	463.123	NA	6.03693	map00941 Flavonoid biosynthesis
	6.08_612.2704m/z	6'''-Deamino-6'''-oxoneomycin C; 6'''-Oxoneomycin C; 6'''-Deamino-6'''-dehydro-6'''-oxoneomycin C;	C17589	C23H43N5O14	M-H	-4.90487	86.619	612.27	NA	6.07978	map00524 Neomycin, kanamycin and gentamicin biosynthesis; map01130 Biosynthesis of antibiotics
	6.14_582.2600m/z	N1,N5,N10-Tricoumaroyl spermidine;	C18069	C34H37N3O6	M-H	-1.59674	90.2383	582.26	NA	6.13693	map00940 Phenylpropanoid biosynthesis
	6.14_653.1500m/z	2-(S-Glutathionyl)acetyl glutathione;	C14863	C22H34N6O13S2	M-H	-8.04146	85.3116	653.15	NA	6.13693	map00980 Metabolism of xenobiotics by cytochrome P450
	6.19_363.0709m/z	7-Hydroxy-6-methyl-8-ribityllumazine; 7-Oxolumazine; 6-Methyl-7-oxo-8-ribityllumazine;	C05995	C12H16N4O7	M+Cl	-1.2002	94.281	363.071	NA	6.18623	map00740 Riboflavin metabolism
	6.19_447.2230m/z	Atractyloside A;	C17858	C21H36O10	M-H	-1.37067	89.5921	447.223	NA	6.18623	NULL
	6.19_463.1234m/z	Hesperetin 7-O-glucoside;	C16422	C22H24O11	M-H	-2.63565	93.7497	463.123	NA	6.18623	map00941 Flavonoid biosynthesis
	6.19_575.2692m/z	Atractyloside I;	C17866	C27H44O13	M-H	-2.94452	82.9638	575.269	NA	6.18623	NULL
	6.24_503.2136m/z	Gentamicin A;	C01917	C18H36N4O10	M+Cl	2.19981	87.1098	503.214	NA	6.24338	map00524 Neomycin, kanamycin and gentamicin biosynthesis; map01130 Biosynthesis of antibiotics
	6.24_505.1341m/z	Streptonigrin;	C02081	C25H22N4O8	M-H	-4.6751	89.069	505.134	NA	6.24338	NULL
	6.24_652.3096m/z	A 80987;	C15661	C37H43N5O6	M-H	-6.8438	74.006	652.31	NA	6.24338	map07218 HIV protease inhibitors
	6.27_493.2280m/z	Microlenin;	C09510	C29H34O7	M-H	9.73642	86.3706	493.228	NA	6.27195	NULL
	6.31_521.1671m/z	Melampodinin;	C09501	C25H30O12	M-H	1.16864	84.2379	521.167	NA	6.31482	NULL
	6.36_695.3984m/z	12-O-Palmitoyl-16-hydroxyphorbol 13-acetate; Croton factor F1;	C09153	C38H60O9	M+Cl	7.98978	75.9436	695.398	NA	6.35767	NULL
	6.39_447.2224m/z	Atractyloside A;	C17858	C21H36O10	M-H	-2.71133	87.0712	447.222	NA	6.38625	NULL
	6.39_493.2281m/z	Microlenin;	C09510	C29H34O7	M-H	9.87986	87.1296	493.228	NA	6.38625	NULL
	6.39_631.2761m/z	Phaeantharine;	C09608	C39H40N2O6+2	M-H	-8.27033	84.2589	631.276	NA	6.38625	NULL
	6.40_953.3316m/z	alpha-Amanitin;	C08438	C39H54N10O14S	M+Cl	8.77876	94.0813	953.332	NA	6.40053	NULL
	6.44_722.3502m/z	N-Acetyl-D-glucosaminyldiphosphodolichol; N-Acetyl-D-glucosaminyl-diphosphodolichol;	C04500	C28H51NO12P2.[C5H8]n	M-H	8.66859	NA	722.35	NA	6.4434	NULL
	6.52_607.2523m/z	Epoxypheophorbide a;	C21192	C35H36N4O6	M-H	-6.46935	80.8872	607.252	NA	6.5184	NULL
	6.54_493.2280m/z	Microlenin;	C09510	C29H34O7	M-H	9.8092	85.2974	493.228	NA	6.53555	NULL
	6.54_510.2185m/z	omega-Carboxy-N-acetyl-LTE4; (7E,9E,11Z,14Z)-(5S,6R)-6-((N-Acetyl)cystein-S-yl)-5-hydroxyeicosa-7,9,11,14-tetraen-1,20-dioate; omega-COOH-LTE4NAc;	C11629	C25H37NO8S	M-H	3.48222	82.0424	510.218	NA	6.53555	NULL
	6.54_577.2845m/z	Belladonnine;	C10845	C34H42N2O4	M+Cl	1.25522	77.7304	577.285	NA	6.53555	NULL
	6.55_372.2380m/z	Curacin A;	C11689	C23H35NOS	M-H	3.62145	87.6358	372.238	NA	6.54983	NULL
	6.62_641.2936m/z	Piperazine citrate;	C13660	C24H46N6O14	M-H	-9.86028	83.4836	641.294	NA	6.62127	NULL
	6.66_592.2960m/z	Integerrine;	C10007	C35H39N5O4	M-H	5.17794	81.645	592.296	NA	6.66413	NULL
	6.72_577.2855m/z	Belladonnine;	C10845	C34H42N2O4	M+Cl	2.98878	82.5905	577.285	NA	6.72127	NULL
	6.72_591.2563m/z	Pheophorbide a;	C18021	C35H36N4O5	M-H	-8.39192	88.4659	591.256	NA	6.72127	map00860 Porphyrin and chlorophyll metabolism; map01110 Biosynthesis of secondary metabolites
	6.72_687.3220m/z	Metocurine;	C07919	C40H48N2O6+2	M+Cl	2.14169	77.5923	687.322	NA	6.72127	map07221 Nicotinic cholinergic receptor antagonists
	6.78_305.0113m/z	Calcium levulinate anhydrous;	C18380	C10H14CaO6	M+Cl	0.955851	92.4361	305.011	NA	6.77842	NULL
	6.78_305.0809m/z	Chloroprocaine;	C07877	C13H19ClN2O2	M+Cl	-7.37188	72.8295	305.081	NA	6.77842	NULL
	6.78_577.2430m/z	C-13(2)-Carboxypyropheophorbide a; C-13(2)-Carboxylpyropheophorbide a;	C18063	C34H34N4O5	M-H	-4.62382	87.3936	577.243	NA	6.77842	NULL
	6.78_805.3841m/z	Scopoloside II;	C17922	C39H62O15	M+Cl	7.55014	87.7119	805.384	NA	6.77842	NULL
	6.79_327.2166m/z	2,3-Dinor-8-iso prostaglandin F1alpha; 2,3-Dinor-8-iso PGF1alpha;	C14795	C18H32O5	M-H	-3.40339	92.6076	327.217	NA	6.7927	map00590 Arachidonic acid metabolism
	6.79_837.3656m/z	Heme O;	C15672	C49H58FeN4O5	M-H	-3.26919	6.65334	837.366	NA	6.7927	map00860 Porphyrin and chlorophyll metabolism; map01100 Metabolic pathways; map01110 Biosynthesis of secondary metabolites
	6.81_985.4613m/z	Zn-Bacteriochlorophyll a; Zinc bacteriochlorophyll a;	C11851	C55H74N4O6Zn	M+Cl	1.98821	37.2725	985.461	NA	6.807	map00860 Porphyrin and chlorophyll metabolism
	6.90_577.2854m/z	Belladonnine;	C10845	C34H42N2O4	M+Cl	2.84997	79.3184	577.285	NA	6.89915	NULL
	6.90_643.2418m/z	Reserpine;	C06539	C33H40N2O9	M+Cl	-1.6895	89.5904	643.242	NA	6.89915	NULL
	6.96_805.3838m/z	Scopoloside II;	C17922	C39H62O15	M+Cl	7.11504	89.1409	805.384	NA	6.9563	NULL
	7.00_331.2470m/z	9,10,18-Trihydroxystearate;	C19621	C18H36O5	M-H	-5.94113	91.9636	331.247	NA	6.99915	map00073 Cutin, suberine and wax biosynthesis
	7.01_327.2163m/z	2,3-Dinor-8-iso prostaglandin F1alpha; 2,3-Dinor-8-iso PGF1alpha;	C14795	C18H32O5	M-H	-4.11604	87.4258	327.216	NA	7.01345	map00590 Arachidonic acid metabolism
	7.08_655.3120m/z	N3'-Acetylneomycin;	C02725	C25H48N6O14	M-H	-5.51515	85.4298	655.312	NA	7.08487	NULL
	7.11_831.4003m/z	Diginatin; Diginatigenin 3-O-tridigitoxoside;	C08861	C41H64O15	M+Cl	7.94521	78.3813	831.4	NA	7.11345	NULL
	7.14_227.1279m/z	Traumatic acid; (2E)-Dodecenedioic acid; Dodec-2-enedioic acid;	C16308	C12H20O4	M-H	-4.26493	90.0253	227.128	NA	7.14202	map00592 alpha-Linolenic acid metabolism; map01110 Biosynthesis of secondary metabolites
	7.14_577.2854m/z	Belladonnine;	C10845	C34H42N2O4	M+Cl	2.88952	75.7727	577.285	NA	7.14202	NULL
	7.17_561.2459m/z	Protoporphyrin; Protoporphyrin IX; Porphyrinogen IX;	C02191	C34H34N4O4	M-H	-8.61682	80.1022	561.246	NA	7.1706	map00860 Porphyrin and chlorophyll metabolism; map01100 Metabolic pathways; map01110 Biosynthesis of secondary metabolites
	7.22_771.4148m/z	Nonactin;	C11186	C40H64O12	M+Cl	7.64896	81.7504	771.415	NA	7.2199	NULL
	7.32_715.3530m/z	Amataine; Subssesiline;	C08433	C43H48N4O6	M-H	3.98756	81.7557	715.353	NA	7.3199	NULL
	7.36_224.0920m/z	6-Benzylaminopurine; N-Benzyladenine; N6-Benzyladenine;	C11263	C12H11N5	M-H	-9.81606	95.4744	224.092	NA	7.36277	NULL
	7.36_705.3650m/z	Fungichromin; Pentamycin;	C13299	C35H58O12	M+Cl	4.18615	80.7529	705.365	NA	7.36277	NULL
	7.48_451.1704m/z	Spironolactone;	C07310	C24H32O4S	M+Cl	-2.72607	80.7453	451.17	NA	7.47705	NULL
	7.57_963.4787m/z	Atracurium;	C07548	C53H72N2O12+2	M+Cl	0.875404	75.4591	963.479	NA	7.5692	map07221 Nicotinic cholinergic receptor antagonists
	7.85_687.3582m/z	Callichiline;	C09088	C42H48N4O5	M-H	4.42164	85.4457	687.358	NA	7.85493	NULL
	7.90_447.1338m/z	Sakuranin; NSC 407308;	C17391	C22H24O10	M-H	9.27304	81.0189	447.134	NA	7.90423	NULL
	7.93_327.2157m/z	2,3-Dinor-8-iso prostaglandin F1alpha; 2,3-Dinor-8-iso PGF1alpha;	C14795	C18H32O5	M-H	-6.18143	62.0946	327.216	NA	7.93282	map00590 Arachidonic acid metabolism
	8.00_711.3585m/z	Digitalin; Gitoxigenin 3-O-glucosyldigitaloside;	C08862	C36H56O14	M-H	-1.78442	86.1263	711.358	NA	8.00423	NULL
	8.15_785.4307m/z	alpha-Hederin;	C08954	C41H66O12	M+Cl	7.87485	78.8796	785.431	NA	8.1471	NULL
	8.22_283.1906m/z	(10S)-Juvenile hormone III diol;	C16505	C16H28O4	M-H	-3.03831	89.2448	283.191	NA	8.21855	map00981 Insect hormone biosynthesis
	8.32_269.2113m/z	16-Oxo-palmitate;	C19614	C16H30O3	M-H	-3.28206	81.192	269.211	NA	8.32498	map00073 Cutin, suberine and wax biosynthesis; map01100 Metabolic pathways
	8.40_397.1350m/z	DU 122290;	C11709	C19H26N2O3S	M+Cl	-2.31758	81.7131	397.135	NA	8.39642	NULL
	8.40_775.2829m/z	Sanggenon E;	C17871	C45H44O12	M-H	8.94585	82.2812	775.283	NA	8.39642	NULL
	8.40_861.2812m/z	Sirohydrochlorin;	C05778	C42H46N4O16	M-H	-2.77287	91.7741	861.281	NA	8.39642	map00860 Porphyrin and chlorophyll metabolism; map01100 Metabolic pathways; map01110 Biosynthesis of secondary metabolites
	8.41_250.1440m/z	Furmecyclox;	C18912	C14H21NO3	M-H	-3.28891	93.9452	250.144	NA	8.41072	NULL
	8.41_271.2269m/z	16-Hydroxypalmitate; 16-Hydroxypalmitic acid;	C18218	C16H32O3	M-H	-3.66714	86.3601	271.227	NA	8.41072	map00073 Cutin, suberine and wax biosynthesis; map01100 Metabolic pathways
	8.47_295.1366m/z	4-Prenylresveratrol;	C10285	C19H20O3	M-H	9.01584	88.3051	295.137	NA	8.46785	NULL
	8.47_297.2061m/z	Plakortic acid;	C17158	C17H30O4	M-H	-3.39104	91.4102	297.206	NA	8.46785	NULL
	8.51_562.3141m/z	Dihydropicromycin;	C15755	C28H49NO8	M+Cl	-2.11087	86.9002	562.314	NA	8.51072	NULL
	8.65_562.3147m/z	Dihydropicromycin;	C15755	C28H49NO8	M+Cl	-1.01724	88.8426	562.315	NA	8.64573	NULL
	8.66_411.1258m/z	XE991;	C13779	C26H20N2O	M+Cl	-2.96593	92.259	411.126	NA	8.66002	NULL
	8.67_295.1367m/z	4-Prenylresveratrol;	C10285	C19H20O3	M-H	9.36047	86.55	295.137	NA	8.6743	NULL
	8.76_271.2268m/z	16-Hydroxypalmitate; 16-Hydroxypalmitic acid;	C18218	C16H32O3	M-H	-3.82254	90.0058	271.227	NA	8.76003	map00073 Cutin, suberine and wax biosynthesis; map01100 Metabolic pathways
	8.80_931.4891m/z	Akeboside Ste;	C17548	C47H76O16	M+Cl	7.07024	85.8252	931.489	NA	8.80288	NULL
	8.85_325.2371m/z	3,3-Difluoro-17-methyl-5alpha-androstan-17beta-ol;	C15140	C20H32F2O	M-H	6.9119	92.6075	325.237	NA	8.84575	NULL
	8.92_269.2112m/z	16-Oxo-palmitate;	C19614	C16H30O3	M-H	-3.7942	96.6877	269.211	NA	8.92362	map00073 Cutin, suberine and wax biosynthesis; map01100 Metabolic pathways
	8.94_393.2301m/z	3-Oxopregn-4-ene-20beta-carboxaldehyde dioxime;	C15106	C22H34N2O2	M+Cl	-3.79154	88.7162	393.23	NA	8.9379	NULL
	8.98_529.2801m/z	Proscillaridin;	C12816	C30H42O8	M-H	-1.09024	85.1888	529.28	NA	8.98077	NULL
	9.02_453.3362m/z	Glycyrrhetaldehyde;	C20511	C30H46O3	M-H	-2.58121	82.5105	453.336	NA	9.02362	NULL
	9.02_485.3625m/z	Plakinamine B;	C16895	C31H50N2	M+Cl	-9.48235	95.9516	485.363	NA	9.02362	NULL
	9.02_553.3500m/z	13-beta-D-Glucosyloxydocosanoate;	C04103	C28H54O8	M+Cl	-2.35425	86.8144	553.35	NA	9.02362	NULL
	9.02_769.4363m/z	beta-Hederin;	C08955	C41H66O11	M+Cl	8.7194	86.7784	769.436	NA	9.02362	NULL
	9.07_441.2844m/z	L-Ascorbic acid, 6-octadecanoate; L-Ascorbic acid monostearate;	C20340	C24H42O7	M-H	-3.10203	82.78	441.284	NA	9.06648	NULL
	9.11_520.2669m/z	Novamethymycin;	C20741	C25H43NO8	M+Cl	-2.90436	87.5702	520.267	NA	9.10933	NULL
	9.11_612.2606m/z	Ferroxamine; Ferrioxamine; Desferal-iron(III);	C07597	C25H45FeN6O8	M-H	4.93402	3.05657	612.261	NA	9.10933	NULL
	9.12_271.2269m/z	16-Hydroxypalmitate; 16-Hydroxypalmitic acid;	C18218	C16H32O3	M-H	-3.58346	88.693	271.227	NA	9.12363	map00073 Cutin, suberine and wax biosynthesis; map01100 Metabolic pathways
	9.12_465.3041m/z	Cholesterol sulfate; Cholest-5-en-3beta-ol sulfate;	C18043	C27H46O4S	M-H	-0.732062	77.6806	465.304	NA	9.12363	map00140 Steroid hormone biosynthesis
	9.15_333.1344m/z	1-(3,4-Dimethoxyphenyl)-2-(2-methoxyphenoxy)propane-1,3-diol;	C21419	C18H22O6	M-H	0.203803	86.0704	333.134	NA	9.1522	NULL
	9.17_953.5304m/z	Megalomicin B; 4'-Acetylmegalomycin A;	C11986	C46H82N2O16	M+Cl	-5.91064	70.6316	953.53	NA	9.16648	map00522 Biosynthesis of 12-, 14- and 16-membered macrolides; map01130 Biosynthesis of antibiotics
	9.21_563.3426m/z	Isorenieratene;	C15943	C40H48	M+Cl	-4.4608	76.86	563.343	NA	9.20935	map00906 Carotenoid biosynthesis
	9.27_312.2538m/z	(+)-Prosopinine;	C10167	C18H35NO3	M-H	-1.92859	85.7956	312.254	NA	9.27293	NULL
	9.29_889.5147m/z	Divinylchlorophyll a;	C11850	C55H70MgN4O5	M-H	2.5466	54.7076	889.515	NA	9.28722	map00860 Porphyrin and chlorophyll metabolism
	9.30_271.2270m/z	16-Hydroxypalmitate; 16-Hydroxypalmitic acid;	C18218	C16H32O3	M-H	-3.27263	87.3811	271.227	NA	9.30152	map00073 Cutin, suberine and wax biosynthesis; map01100 Metabolic pathways
	9.34_356.1284m/z	Cyhalofop-butyl;	C18607	C20H20FNO4	M-H	-5.38053	94.2542	356.128	NA	9.34437	NULL
	9.37_325.2741m/z	2-Oxophytanate; 2-Oxophytanic acid;	C02117	C20H38O3	M-H	-2.20923	85.6462	325.274	NA	9.37295	NULL
	9.40_499.2067m/z	Testosterone glucuronide; Testosterone 17beta-(beta-D-glucuronide);	C11134	C25H36O8	M+Cl	-8.10432	82.5701	499.207	NA	9.40152	map00140 Steroid hormone biosynthesis
	9.53_253.2163m/z	(9Z)-Hexadecenoic acid; Palmitoleic acid; cis-9-Hexadecenoic acid; (9Z)-Hexadec-9-enoate;	C08362	C16H30O2	M-H	-3.79402	88.371	253.216	NA	9.5301	map00061 Fatty acid biosynthesis
	9.53_255.2315m/z	Hexadecanoic acid; Hexadecanoate; Hexadecylic acid; Palmitic acid; Palmitate; Cetylic acid;	C00249	C16H32O2	M-H	-5.84669	89.754	255.231	NA	9.5301	map00061 Fatty acid biosynthesis; map00062 Fatty acid elongation; map00071 Fatty acid degradation; map00073 Cutin, suberine and wax biosynthesis; map01040 Biosynthesis of unsaturated fatty acids; map01060 Biosynthesis of plant secondary metabolites; map01100 Metabolic pathways; map01212 Fatty acid metabolism
	9.59_523.3396m/z	Cholesta-5,7-dien-3beta-ol benzoate; 7-Dehydrocholesterol benzoate;	C14673	C34H48O2	M+Cl	9.77287	91.1034	523.34	NA	9.58725	NULL
	9.59_727.3036m/z	Scillaren A; Scillarenin 3-O-glucosylrhamnoside;	C08879	C36H52O13	M+Cl	-9.5018	83.2522	727.304	NA	9.58725	NULL
	9.61_642.2850m/z	Chymostatin;	C11308	C31H41N7O6	M+Cl	6.26381	67.0208	642.285	NA	9.60797	NULL
	9.64_603.4099m/z	Tween 80; Polysorbate 80;	C11625	C24H44O6.[C2H4O]w.[C2H4O]z.[C2H4O]y.[C2H4O]x	M-H	-2.44984	NA	603.41	NA	9.63653	NULL
	9.84_433.2350m/z	Oleoylglycerone phosphate;	C03630	C21H39O7P	M-H	-2.36469	94.7676	433.235	NA	9.83655	NULL
	9.87_749.3690m/z	Avermectin B1b monosaccharide;	C11965	C40H58O11	M+Cl	2.36098	88.2966	749.369	NA	9.86512	map00522 Biosynthesis of 12-, 14- and 16-membered macrolides; map01130 Biosynthesis of antibiotics
	9.88_255.2321m/z	Hexadecanoic acid; Hexadecanoate; Hexadecylic acid; Palmitic acid; Palmitate; Cetylic acid;	C00249	C16H32O2	M-H	-3.50502	94.66	255.232	NA	9.87942	map00061 Fatty acid biosynthesis; map00062 Fatty acid elongation; map00071 Fatty acid degradation; map00073 Cutin, suberine and wax biosynthesis; map01040 Biosynthesis of unsaturated fatty acids; map01060 Biosynthesis of plant secondary metabolites; map01100 Metabolic pathways; map01212 Fatty acid metabolism
	9.88_369.2122m/z	Emopamil;	C13766	C23H30N2	M+Cl	5.64681	87.0185	369.212	NA	9.87942	NULL
	9.88_396.1459m/z	Aureothin;	C15689	C22H23NO6	M-H	1.67311	85.74	396.146	NA	9.87942	NULL
	9.88_407.1676n	Trifluoperazine;	C07168	C21H24F3N3S	M-H, M+Cl	8.19	89.7165	442.165	407.168	9.87942	NULL
	9.88_407.1822m/z	Silafluofen;	C18412	C25H29FO2Si	M-H	-6.3883	73.4961	407.182	NA	9.87942	NULL
	9.88_428.1882m/z	7-Benzylidenenaltrexone; BNTX;	C20167	C27H27NO4	M-H	3.47477	69.2746	428.188	NA	9.87942	NULL
	9.88_440.1416m/z	Cytomycin;	C01567	C17H23N7O5	M+Cl	-9.54673	57.5623	440.142	NA	9.87942	NULL
	9.88_459.1955m/z	Licoricidin;	C16986	C26H32O5	M+Cl	2.69891	85.2	459.196	NA	9.87942	NULL
	9.88_463.1356m/z	Furcatin;	C10458	C20H28O10	M+Cl	-4.82476	82.2446	463.136	NA	9.87942	NULL
	9.88_527.1809m/z	Deoxyloganic acid tetraacetate;	C11647	C24H32O13	M-H	7.40052	93.4339	527.181	NA	9.87942	NULL
	0.58_131.0819m/z	D-Ornithine;	C00515	C5H12N2O2	M-H	-5.02294	96.1684	131.082	NA	0.576433	map00472 D-Arginine and D-ornithine metabolism; map01100 Metabolic pathways
	0.58_154.0614m/z	L-Histidine; (S)-alpha-Amino-1H-imidazole-4-propionic acid;	C00135	C6H9N3O2	M-H	-4.87577	94.2663	154.061	NA	0.576433	map00340 Histidine metabolism; map00410 beta-Alanine metabolism; map00970 Aminoacyl-tRNA biosynthesis; map01060 Biosynthesis of plant secondary metabolites; map01065 Biosynthesis of alkaloids derived from histidine and purine; map01100 Metabolic pathways; map01110 Biosynthesis of secondary metabolites; map01230 Biosynthesis of amino acids; map02010 ABC transporters; map04974 Protein digestion and…
	0.58_173.1035m/z	L-Arginine; (S)-2-Amino-5-guanidinovaleric acid; L-Arg;	C00062	C6H14N4O2	M-H	-5.14711	95.7661	173.104	NA	0.576433	map00220 Arginine biosynthesis; map00261 Monobactam biosynthesis; map00330 Arginine and proline metabolism; map00331 Clavulanic acid biosynthesis; map00472 D-Arginine and D-ornithine metabolism; map00970 Aminoacyl-tRNA biosynthesis; map01060 Biosynthesis of plant secondary metabolites; map01064 Biosynthesis of alkaloids derived from ornithine, lysine and nicotinic acid; map01100 Metabolic pathway…
	0.59_131.0458m/z	L-Asparagine; 2-Aminosuccinamic acid;	C00152	C4H8N2O3	M-H	-3.10453	96.6127	131.046	NA	0.590767	map00250 Alanine, aspartate and glutamate metabolism; map00460 Cyanoamino acid metabolism; map00970 Aminoacyl-tRNA biosynthesis; map01060 Biosynthesis of plant secondary metabolites; map01100 Metabolic pathways; map01110 Biosynthesis of secondary metabolites; map01230 Biosynthesis of amino acids; map04974 Protein digestion and absorption; map04978 Mineral absorption; map05230 Central carbon metab…
	0.61_145.0611m/z	L-Glutamine; L-2-Aminoglutaramic acid;	C00064	C5H10N2O3	M-H	-4.99087	97.6525	145.061	NA	0.60505	map00220 Arginine biosynthesis; map00230 Purine metabolism; map00240 Pyrimidine metabolism; map00250 Alanine, aspartate and glutamate metabolism; map00471 D-Glutamine and D-glutamate metabolism; map00630 Glyoxylate and dicarboxylate metabolism; map00910 Nitrogen metabolism; map00970 Aminoacyl-tRNA biosynthesis; map01060 Biosynthesis of plant secondary metabolites; map01100 Metabolic pathways; map…
	0.62_146.0452m/z	D-Glutamate; D-Glutamic acid; D-Glutaminic acid; D-2-Aminoglutaric acid;	C00217	C5H9NO4	M-H	-4.73044	98.5355	146.045	NA	0.619333	map00471 D-Glutamine and D-glutamate metabolism; map01100 Metabolic pathways
	0.62_229.0115m/z	D-Ribulose 5-phosphate;	C00199	C5H11O8P	M-H	-1.70223	95.8675	229.011	NA	0.619333	map00030 Pentose phosphate pathway; map00040 Pentose and glucuronate interconversions; map00540 Lipopolysaccharide biosynthesis; map00680 Methane metabolism; map00710 Carbon fixation in photosynthetic organisms; map00740 Riboflavin metabolism; map00750 Vitamin B6 metabolism; map01100 Metabolic pathways; map01110 Biosynthesis of secondary metabolites; map01120 Microbial metabolism in diverse envir…
	0.62_259.0212m/z	D-Fructose 6-phosphate	C00085	C6H13O9P	M-H	-4.70261	95.5431	259.021	NA	0.619333	map00500 Starch and sucrose metabolism; map00680 Methane metabolism; map00710 Carbon fixation in photosynthetic organisms; map01100 Metabolic pathways; map01120 Microbial metabolism in diverse environments; map01200 Carbon metabolism; map04152 AMPK signaling pathway; map04922 Glucagon signaling pathway; map04931 Insulin resistance; map05230 Central carbon metabolism in cancer
	0.63_215.0316m/z	D-Fructose	C00031	C6H12O6	M+Cl	-6.38786	96.696	215.032	NA	0.633617	map00010 Glycolysis / Gluconeogenesis; map00030 Pentose phosphate pathway; map00052 Galactose metabolism; map00500 Starch and sucrose metabolism; map00520 Amino sugar and nucleotide sugar metabolism; map00521 Streptomycin biosynthesis; map00524 Neomycin, kanamycin and gentamicin biosynthesis; map00901 Indole alkaloid biosynthesis; map01100 Metabolic pathways; map01110 Biosynthesis of secondary me…
	0.65_179.0551m/z	D-Glucose	C00031	C6H12O6	M-H	-5.71384	96.3459	179.055	NA	0.6479	map00010 Glycolysis / Gluconeogenesis; map00030 Pentose phosphate pathway; map00052 Galactose metabolism; map00500 Starch and sucrose metabolism; map00520 Amino sugar and nucleotide sugar metabolism; map00521 Streptomycin biosynthesis; map00524 Neomycin, kanamycin and gentamicin biosynthesis; map00901 Indole alkaloid biosynthesis; map01100 Metabolic pathways; map01110 Biosynthesis of secondary me…
	0.66_421.0738m/z	Sucrose 6'-phosphate; Sucrose 6F-phosphate;	C02591	C12H23O14P	M-H	-3.42148	89.7915	421.074	NA	0.6622	map00500 Starch and sucrose metabolism; map01100 Metabolic pathways
	0.69_130.9980m/z	Oxaloacetate; Oxalacetic acid; Oxaloacetic acid; 2-Oxobutanedioic acid; 2-Oxosuccinic acid; keto-Oxaloacetate;	C00036	C4H4O5	M-H	-4.72977	95.3949	130.998	NA	0.690767	map00010 Glycolysis / Gluconeogenesis; map00020 Citrate cycle (TCA cycle); map00250 Alanine, aspartate and glutamate metabolism; map00362 Benzoate degradation; map00620 Pyruvate metabolism; map00630 Glyoxylate and dicarboxylate metabolism; map00680 Methane metabolism; map00710 Carbon fixation in photosynthetic organisms; map00720 Carbon fixation pathways in prokaryotes; map01060 Biosynthesis of p…
	0.69_149.0089m/z	Tartaric acid	C00552	C4H6O6	M-H	-1.88106	99.0054	149.009	NA	0.690767	map00630 Glyoxylate and dicarboxylate metabolism
	0.69_808.1183m/z	Acetyl-CoA; Acetyl coenzyme A;	C00024	C23H38N7O17P3S	M-H	-0.269383	90.7413	808.118	NA	0.690767	map00010 Glycolysis / Gluconeogenesis; map00020 Citrate cycle (TCA cycle); map00061 Fatty acid biosynthesis; map00062 Fatty acid elongation; map00071 Fatty acid degradation; map00072 Synthesis and degradation of ketone bodies; map00254 Aflatoxin biosynthesis; map00280 Valine, leucine and isoleucine degradation; map00290 Valine, leucine and isoleucine biosynthesis; map00300 Lysine biosynthesis; ma…
	0.73_338.9857m/z	D-Fructose 1,6-bisphosphate	C00354	C6H14O12P2	M-H	-8.90453	94.875	338.986	NA	0.725783	map00400 Phenylalanine, tyrosine and tryptophan biosynthesis; map00680 Methane metabolism; map00710 Carbon fixation in photosynthetic organisms; map01100 Metabolic pathways; map01110 Biosynthesis of secondary metabolites; map01120 Microbial metabolism in diverse environments; map01130 Biosynthesis of antibiotics; map01200 Carbon metabolism; map04152 AMPK signaling pathway; map04922 Glucagon signa…
	0.74_341.1076m/z	Sucrose; Cane sugar; Saccharose; 1-alpha-D-Glucopyranosyl-2-beta-D-fructofuranoside;	C00089	C12H22O11	M-H	-3.90336	90.5815	341.108	NA	0.740067	map00052 Galactose metabolism; map00500 Starch and sucrose metabolism; map01100 Metabolic pathways; map02010 ABC transporters; map02060 Phosphotransferase system (PTS); map04742 Taste transduction; map04973 Carbohydrate digestion and absorption
	0.87_133.0138m/z	(S)-Malate; L-Malate; L-Apple acid; L-Malic acid; L-2-Hydroxybutanedioic acid; Malate; Malic acid;	C00149	C4H6O5	M-H	-3.14936	99.2328	133.014	NA	0.86865	map00020 Citrate cycle (TCA cycle); map00620 Pyruvate metabolism; map00630 Glyoxylate and dicarboxylate metabolism; map00680 Methane metabolism; map00710 Carbon fixation in photosynthetic organisms; map00720 Carbon fixation pathways in prokaryotes; map01060 Biosynthesis of plant secondary metabolites; map01061 Biosynthesis of phenylpropanoids; map01062 Biosynthesis of terpenoids and steroids; map…
	0.88_191.0191m/z	Citric acid	C00158	C6H8O7	M-H	-3.28969	98.513	191.019	NA	0.882933	map00020 Citrate cycle (TCA cycle); map00250 Alanine, aspartate and glutamate metabolism; map00630 Glyoxylate and dicarboxylate metabolism; map00720 Carbon fixation pathways in prokaryotes; map01060 Biosynthesis of plant secondary metabolites; map01061 Biosynthesis of phenylpropanoids; map01062 Biosynthesis of terpenoids and steroids; map01063 Biosynthesis of alkaloids derived from shikimate path…
	0.97_173.0448m/z	Shikimic acid	C00493	C7H10O5	M-H	-4.54624	97.9507	173.045	NA	0.96865	map00400 Phenylalanine, tyrosine and tryptophan biosynthesis; map01060 Biosynthesis of plant secondary metabolites; map01061 Biosynthesis of phenylpropanoids; map01063 Biosynthesis of alkaloids derived from shikimate pathway; map01070 Biosynthesis of plant hormones; map01100 Metabolic pathways; map01110 Biosynthesis of secondary metabolites; map01130 Biosynthesis of antibiotics; map01230 Biosynth…
	1.33_173.0083m/z	cis-Aconitate; cis-Aconitic acid;	C00417	C6H6O6	M-H	-4.81685	96.7691	173.008	NA	1.33225	map00020 Citrate cycle (TCA cycle); map00630 Glyoxylate and dicarboxylate metabolism; map00660 C5-Branched dibasic acid metabolism; map00720 Carbon fixation pathways in prokaryotes; map01060 Biosynthesis of plant secondary metabolites; map01061 Biosynthesis of phenylpropanoids; map01062 Biosynthesis of terpenoids and steroids; map01063 Biosynthesis of alkaloids derived from shikimate pathway; map…
	1.55_128.0348m/z	Proline	C01877	C5H7NO3	M-H	-3.95051	95.7547	128.035	NA	1.55298	map00330 Arginine and proline metabolism
	1.87_180.0657m/z	L-Tyrosine; (S)-3-(p-Hydroxyphenyl)alanine; (S)-2-Amino-3-(p-hydroxyphenyl)propionic acid; Tyrosine;	C00082	C9H11NO3	M-H	-5.23022	94.4044	180.066	NA	1.87373	map00280 Valine, leucine and isoleucine degradation; map00290 Valine, leucine and isoleucine biosynthesis; map00966 Glucosinolate biosynthesis; map00970 Aminoacyl-tRNA biosynthesis; map01060 Biosynthesis of plant secondary metabolites; map01065 Biosynthesis of alkaloids derived from histidine and purine; map01100 Metabolic pathways; map01110 Biosynthesis of secondary metabolites; map01210 2-Oxoca…
	10.00_281.2475m/z	(9Z)-Octadecenoic acid; (Z)-Octadec-9-enoic acid; Oleate; Oleic acid;	C00712	C18H34O2	M-H	-3.8982	86.3915	281.248	NA	10.0001	map00061 Fatty acid biosynthesis; map00073 Cutin, suberine and wax biosynthesis; map01040 Biosynthesis of unsaturated fatty acids; map01060 Biosynthesis of plant secondary metabolites; map04212 Longevity regulating pathway - worm
	10.38_283.2634m/z	Octadecanoic acid; Stearate; Stearic acid;	C01530	C18H36O2	M-H	-3.03693	93.6784	283.263	NA	10.378	map00061 Fatty acid biosynthesis; map01040 Biosynthesis of unsaturated fatty acids; map01060 Biosynthesis of plant secondary metabolites; map04745 Phototransduction - fly
	2.03_130.0868m/z	L-Leucine; 2-Amino-4-methylvaleric acid; (2S)-alpha-2-Amino-4-methylvaleric acid; (2S)-alpha-Leucine;	C00123	C6H13NO2	M-H	-4.47031	93.8192	130.087	NA	2.03088	map00360 Phenylalanine metabolism; map00400 Phenylalanine, tyrosine and tryptophan biosynthesis; map00460 Cyanoamino acid metabolism; map00940 Phenylpropanoid biosynthesis; map00960 Tropane, piperidine and pyridine alkaloid biosynthesis; map00966 Glucosinolate biosynthesis; map00970 Aminoacyl-tRNA biosynthesis; map01060 Biosynthesis of plant secondary metabolites; map01061 Biosynthesis of phenylp…
	3.24_115.0029m/z	Fumaric acid	C00122	C4H4O4	M-H	-6.38426	94.8536	115.003	NA	3.24242	map00020 Citrate cycle (TCA cycle); map00190 Oxidative phosphorylation; map00220 Arginine biosynthesis; map00250 Alanine, aspartate and glutamate metabolism; map00350 Tyrosine metabolism; map00360 Phenylalanine metabolism; map00620 Pyruvate metabolism; map00643 Styrene degradation; map00650 Butanoate metabolism; map00720 Carbon fixation pathways in prokaryotes; map00760 Nicotinate and nicotinamid…
	3.65_164.0709m/z	L-Phenylalanine; (S)-alpha-Amino-beta-phenylpropionic acid;	C00079	C9H11NO2	M-H	-4.57743	94.8354	164.071	NA	3.64887	map00260 Glycine, serine and threonine metabolism; map00380 Tryptophan metabolism; map00400 Phenylalanine, tyrosine and tryptophan biosynthesis; map00404 Staurosporine biosynthesis; map00901 Indole alkaloid biosynthesis; map00966 Glucosinolate biosynthesis; map00970 Aminoacyl-tRNA biosynthesis; map01060 Biosynthesis of plant secondary metabolites; map01061 Biosynthesis of phenylpropanoids; map010…
	4.00_353.0864m/z	Chlorogenate; Chlorogenic acid; Caffeoyl quinic acid; trans-5-O-Caffeoyl-D-quinate;	C00852	C16H18O9	M-H	-3.82974	88.032	353.086	NA	3.99818	map00940 Phenylpropanoid biosynthesis; map00941 Flavonoid biosynthesis; map00945 Stilbenoid, diarylheptanoid and gingerol biosynthesis; map01110 Biosynthesis of secondary metabolites
	4.10_203.0817m/z	L-Tryptophan; Tryptophan; (S)-alpha-Amino-beta-(3-indolyl)-propionic acid;	C00078	C11H12N2O2	M-H	-4.43383	96.3977	203.082	NA	4.0982
	4.43_193.0497m/z	Ferulate; Ferulic acid; 4-Hydroxy-3-methoxycinnamic acid; 3-Methoxy-4-hydroxy-trans-cinnamate; 4-Hydroxy-3-methoxycinnamate;	C01494	C10H10O4	M-H	-4.59329	95.5367	193.05	NA	4.43322	map00940 Phenylpropanoid biosynthesis; map01061 Biosynthesis of phenylpropanoids; map01100 Metabolic pathways; map01110 Biosynthesis of secondary metabolites
	4.46_163.0393m/z	4-Coumarate; p-Coumaric acid; trans-4-Hydroxycinnamate; trans-p-Hydroxycinnamate; 4-Hydroxycinnamic acid; 4-Hydroxycinnamate;	C00811	C9H8O3	M-H	-4.86723	95.1991	163.039	NA	4.4618	map00130 Ubiquinone and other terpenoid-quinone biosynthesis; map00350 Tyrosine metabolism; map00360 Phenylalanine metabolism; map00940 Phenylpropanoid biosynthesis; map01061 Biosynthesis of phenylpropanoids; map01100 Metabolic pathways; map01110 Biosynthesis of secondary metabolites; map01220 Degradation of aromatic compounds
	4.77_197.0445m/z	Syringic acid; Syringate; 4-Hydroxy-3,5-dimethoxybenzoate; Gallic acid 3,5-dimethyl ether;	C10833	C9H10O5	M-H	-5.52031	95.3778	197.044	NA	4.76825	map00627 Aminobenzoate degradation; map01120 Microbial metabolism in diverse environments
	4.93_331.0452m/z	Laricitrin; 3'-O-Methylmyricetin;	C12633	C16H12O8	M-H	-2.28213	92.405	331.045	NA	4.93183	map00944 Flavone and flavonol biosynthesis
	4.93_389.1233m/z	Piceid; Polydatin; 3,4,5-Trihydroxystilbene-3-beta-monoglucoside;	C10275	C20H22O8	M-H	-2.38185	90.9658	389.123	NA	4.93183	NULL
	4.99_609.1425m/z	Rutin; 3-[[6-O-(6-Deoxy-alpha-L-mannopyranosyl)-beta-D-glucopyranosyl]oxy]-2-(3,4-dihydroxyphenyl)-5,7-dihydroxy-4H-1-benzopyran-4-one; Quercetin 3-rutinoside; Rutoside; Phytomelin;	C05625	C27H30O16	M-H	-5.92109	89.3686	609.142	NA	4.98898	map00944 Flavone and flavonol biosynthesis; map01100 Metabolic pathways; map01110 Biosynthesis of secondary metabolites
	5.02_405.1183m/z	Astringin;	C10245	C20H22O9	M-H	-2.05257	95.0983	405.118	NA	5.01755	NULL
	5.02_433.1128m/z	Naringenin 7-O-beta-D-glucoside; Prunin;	C09099	C21H22O10	M-H	-2.90866	77.7195	433.113	NA	5.01755	map00941 Flavonoid biosynthesis
	5.03_271.0605m/z	Naringenin chalcone; 2',4,4',6'-Tetrahydroxychalcone; Isosalipurpol; Chalconaringenin;	C06561	C15H12O5	M-H	-2.61095	95.076	271.06	NA	5.03185	map00941 Flavonoid biosynthesis; map01061 Biosynthesis of phenylpropanoids; map01100 Metabolic pathways; map01110 Biosynthesis of secondary metabolites
	5.06_259.0237m/z	Fructose 1-phosphate(pyranose);	C05001	C6H13O9P	M-H	4.68951	96.2032	259.024	NA	5.06042	NULL
	5.09_243.0654m/z	Piceatannol; 3,3',4'5-Tetrahydroxystilbene;	C05901	C14H12O4	M-H	-3.53272	96.9589	243.065	NA	5.08898	map00945 Stilbenoid, diarylheptanoid and gingerol biosynthesis; map01110 Biosynthesis of secondary metabolites
	5.22_213.0183m/z	1-Deoxy-D-xylulose 5-phosphate;	C11437	C5H11O7P	M-H	6.14602	93.1285	213.018	NA	5.224	map00730 Thiamine metabolism; map00900 Terpenoid backbone biosynthesis; map01060 Biosynthesis of plant secondary metabolites; map01062 Biosynthesis of terpenoids and steroids; map01066 Biosynthesis of alkaloids derived from terpenoid and polyketide; map01070 Biosynthesis of plant hormones; map01100 Metabolic pathways; map01110 Biosynthesis of secondary metabolites; map01130 Biosynthesis of antibi…
	5.28_447.0922m/z	Quercitrin; Quercetin 3-L-rhamnoside; Quercetin 3-O-alpha-L-rhamnopyranoside;	C01750	C21H20O11	M-H	-2.5003	89.9273	447.092	NA	5.28115	map00944 Flavone and flavonol biosynthesis
	5.30_280.1293n	Phaseic acid;	C09707	C15H20O5	M-H, M+Cl	-6.18032	93.1521	315.086	280.129	5.29543	map00906 Carotenoid biosynthesis
	5.37_463.0875m/z	Quercetin 3-O-glucoside; Isoquercitrin; 2-(3,4-Dihidroxyphenyl)-3-(beta-D-glucofuranosyloxy)-5,7-dihydroxy-4H-1-benzopyran-4-one; Isotrifoliin;	C05623	C21H20O12	M-H	-1.47481	95.5788	463.088	NA	5.36687	map00944 Flavone and flavonol biosynthesis; map01100 Metabolic pathways; map01110 Biosynthesis of secondary metabolites
	5.38_645.1266m/z	Quercetin 3-O-rhamnoside 7-O-glucoside;	C19796	C27H30O16	M+Cl	6.17453	61.2065	645.127	NA	5.38117	map00944 Flavone and flavonol biosynthesis
	5.41_549.0872m/z	Quercetin 3-O-(6-O-malonyl-beta-D-glucoside); Quercetin 3-O-malonylglucoside; Quercetin-3-O-(6''-malonylglucoside);	C12638	C24H22O15	M-H	-2.55371	95.275	549.087	NA	5.40973	map00944 Flavone and flavonol biosynthesis
	5.44_227.0705m/z	Resveratrol; 3,4',5-Trihydroxystilbene; trans-Resveratrol;	C03582	C14H12O3	M-H	-3.9424	93.8069	227.07	NA	5.4383	map00945 Stilbenoid, diarylheptanoid and gingerol biosynthesis; map01061 Biosynthesis of phenylpropanoids; map01110 Biosynthesis of secondary metabolites; map04211 Longevity regulating pathway; map04212 Longevity regulating pathway - worm
	5.59_271.0600m/z	Naringenin; 4',5,7-Trihydroxyflavanone; (2S)-Naringenin; (-)-(2S)-Naringenin;	C00509	C15H12O5	M-H	-4.57792	90.7929	271.06	NA	5.58762	map00941 Flavonoid biosynthesis; map00943 Isoflavonoid biosynthesis; map01061 Biosynthesis of phenylpropanoids; map01100 Metabolic pathways; map01110 Biosynthesis of secondary metabolites
	5.59_285.0389m/z	Kaempferol; 3,4',5,7-Tetrahydroxyflavone; 3,5,7-Trihydroxy-2-(4-hydroxyphenyl)-4H-1-benzopyran-4-one; 5,7,4'-Trihydroxyflavonol; C.I. 75640; Indigo yellow; Kaempherol; Kempferol; Nimbecetin; Pelargidenolon; Populnetin; Rhamnolutein; Rhamnolutin; Robigenin; Swartziol; Trifolitin;	C05903	C15H10O6	M-H	-5.3877	94.4892	285.039	NA	5.58762	map00941 Flavonoid biosynthesis; map00944 Flavone and flavonol biosynthesis; map01061 Biosynthesis of phenylpropanoids; map01100 Metabolic pathways; map01110 Biosynthesis of secondary metabolites
	5.76_453.1332m/z	epsilon-Viniferin;	C10289	C28H22O6	M-H	-2.5206	84.5619	453.133	NA	5.75905	NULL
	5.89_153.0187m/z	Protocatechuic acid;	C00230	C7H6O4	M-H	-4.14753	91.8467	153.019	NA	5.89407	map00362 Benzoate degradation; map00400 Phenylalanine, tyrosine and tryptophan biosynthesis; map00623 Toluene degradation; map00624 Polycyclic aromatic hydrocarbon degradation; map00627 Aminobenzoate degradation; map01061 Biosynthesis of phenylpropanoids; map01100 Metabolic pathways; map01110 Biosynthesis of secondary metabolites; map01120 Microbial metabolism in diverse environments; map01130 Bi…
	5.94_345.1338m/z	Gibberellin A3; Gibberellic acid; Gibberellin;	C01699	C19H22O6	M-H	-1.741	94.2719	345.134	NA	5.93692	map00904 Diterpenoid biosynthesis; map01110 Biosynthesis of secondary metabolites
	5.95_263.1279m/z	Abscisate; Abscisic acid; (+)-Abscisic acid; ABA;	C06082	C15H20O4	M-H	-3.70978	93.5696	263.128	NA	5.95122	map00906 Carotenoid biosynthesis; map01060 Biosynthesis of plant secondary metabolites; map01062 Biosynthesis of terpenoids and steroids; map01070 Biosynthesis of plant hormones; map01100 Metabolic pathways; map01110 Biosynthesis of secondary metabolites; map04075 Plant hormone signal transduction
	6.55_345.0605m/z	Syringetin; 3',5'-O-Dimethylmyricetin; 3,5,7,4'-Tetrahydroxy-3',5'-dimethoxyflavone;	C11620	C17H14O8	M-H	-3.26577	95.1855	345.06	NA	6.54983	map00944 Flavone and flavonol biosynthesis
	8.13_309.2060m/z	13(S)-HPOT; (9Z,11E,15Z)-(13S)-Hydroperoxyoctadeca-9,11,15-trienoate; (9Z,11E,15Z)-(13S)-13-Hydroperoxyoctadeca-9,11,15-trienoic acid; 13(S)-HpOTrE; 13-HPOT;	C04785	C18H30O4	M-H	-3.54808	93.2014	309.206	NA	8.13282	map00592 alpha-Linolenic acid metabolism; map01100 Metabolic pathways; map01110 Biosynthesis of secondary metabolites
	8.19_275.2007m/z	Stearidonic acid; 6,9,12,15-Octadecatetraenoic acid; (6Z,9Z,12Z,15Z)-Octadecatetraenoic acid;	C16300	C18H28O2	M-H	-3.48389	86.4878	275.201	NA	8.18997	map00592 alpha-Linolenic acid metabolism; map01110 Biosynthesis of secondary metabolites
	8.63_277.2164m/z	alpha-Linolenic acid	C06427	C18H30O2	M-H	-3.21939	87.9302	277.216	NA	8.63145	map00592 alpha-Linolenic acid metabolism; map01040 Biosynthesis of unsaturated fatty acids; map01060 Biosynthesis of plant secondary metabolites; map01070 Biosynthesis of plant hormones; map01100 Metabolic pathways; map01110 Biosynthesis of secondary metabolites
	9.17_249.1520m/z	Xanthoxin; 2-cis,4-trans-Xanthoxin;	C13453	C15H22O3	M-H	9.5733	94.8009	249.152	NA	9.16648	map00906 Carotenoid biosynthesis; map01062 Biosynthesis of terpenoids and steroids; map01100 Metabolic pathways; map01110 Biosynthesis of secondary metabolites
